# Supplementary material for: A New Reference Genome Assembly for the Microcrustacean Daphnia pulex
Source: G3 (Bethesda). 2017 Feb 22;7(5):1405–16. doi: 10.1534/g3.116.038638 (PMC5427498; doi:10.1534/g3.116.038638)
Supplement: Supplementary file 1 [file 1405FileS1.txt]

scaffold	start	stop	Chrom	CM
scaffold_166	75492	174745	1	0
scaffold_166	245318	244988	1	0
scaffold_198	16665	164792	1	0
scaffold_468	17632	32299	1	0
scaffold_157	236888	251992	1	3.182
scaffold_157	264339	275223	1	3.182
scaffold_322	42079	66793	1	3.182
scaffold_380	48696	69459	1	3.182
scaffold_79	79282	107713	1	3.182
scaffold_79	510301	524299	1	3.182
scaffold_94	146970	190129	1	3.182
scaffold_94	194679	220316	1	3.182
scaffold_94	229865	238905	1	3.182
scaffold_94	255153	254893	1	3.182
scaffold_79	148308	153834	1	5.392
scaffold_322	37027	41762	1	7.515
scaffold_157	177334	179377	1	9.699
scaffold_157	292698	307810	1	11.766
scaffold_418	10216	15333	1	14.261
scaffold_157	279700	282005	1	16.351
scaffold_157	290401	292564	1	16.351
scaffold_79	463618	475542	1	16.351
scaffold_94	79120	81433	1	16.351
scaffold_94	265976	276692	1	19.245
scaffold_94	281241	287593	1	22.695
scaffold_94	486221	486810	1	25.214
scaffold_71	75819	90622	1	27.59
scaffold_94	258298	265962	1	27.59
scaffold_94	289688	302902	1	27.59
scaffold_94	352818	354163	1	27.59
scaffold_94	303758	304178	1	29.483
scaffold_71	41564	50657	1	31.92
scaffold_71	71567	75787	1	31.92
scaffold_94	277653	280492	1	31.92
scaffold_94	472658	486110	1	31.92
scaffold_94	391221	396684	1	34.765
scaffold_94	468075	468942	1	34.765
scaffold_79	63055	77473	1	37.934
scaffold_79	421486	440053	1	37.934
scaffold_157	197409	234181	1	41.433
scaffold_157	252481	255761	1	41.433
scaffold_157	260445	263555	1	41.433
scaffold_157	285396	290343	1	41.433
scaffold_299	81326	108413	1	41.433
scaffold_79	48453	58480	1	41.433
scaffold_79	242427	273463	1	41.433
scaffold_79	274168	278720	1	41.433
scaffold_79	361939	404675	1	41.433
scaffold_79	446144	460939	1	41.433
scaffold_94	89911	116282	1	41.433
scaffold_94	135918	146929	1	41.433
scaffold_79	282596	287709	1	44.856
scaffold_79	545641	551999	1	44.856
scaffold_71	267346	274282	1	48.792
scaffold_71	426475	429278	1	48.792
scaffold_71	449721	462932	1	48.792
scaffold_71	525136	528436	1	48.792
scaffold_71	126191	140536	1	51.212
scaffold_71	443350	449617	1	51.212
scaffold_71	382761	412651	1	53.662
scaffold_71	140645	156197	1	55.347
scaffold_37	725615	732726	1	57.207
scaffold_37	746831	753971	1	57.207
scaffold_37	786467	793650	1	57.207
scaffold_71	119345	125783	1	57.207
scaffold_71	187655	209367	1	57.207
scaffold_71	200626	200838	1	57.207
scaffold_71	214713	221691	1	57.207
scaffold_71	297922	300575	1	57.207
scaffold_71	301421	302812	1	57.207
scaffold_71	303545	314121	1	57.207
scaffold_71	311305	311420	1	57.207
scaffold_71	314124	320429	1	57.207
scaffold_71	325332	328743	1	57.207
scaffold_71	333717	340712	1	57.207
scaffold_71	341172	382060	1	57.207
scaffold_71	413245	425335	1	57.207
scaffold_71	472897	476254	1	57.207
scaffold_71	476736	479655	1	57.207
scaffold_71	482857	503843	1	57.207
scaffold_71	507453	521707	1	57.207
scaffold_71	550745	556651	1	57.207
scaffold_71	559453	567364	1	57.207
scaffold_71	572962	576498	1	57.207
scaffold_37	761810	770594	1	59.64
scaffold_71	115771	119215	1	62.315
scaffold_71	160143	187016	1	64.77
scaffold_71	96023	115545	1	66.53
scaffold_71	434487	441857	1	66.53
scaffold_37	457348	524234	1	68.841
scaffold_37	135691	145829	1	71.676
scaffold_37	166535	214533	1	71.676
scaffold_37	291374	294644	1	71.676
scaffold_37	297111	297391	1	71.676
scaffold_37	304826	311941	1	71.676
scaffold_37	332846	337702	1	71.676
scaffold_37	402802	403212	1	71.676
scaffold_37	614466	620175	1	71.676
scaffold_71	425353	426439	1	71.676
scaffold_37	361482	363309	1	74.453
scaffold_37	33516	46223	1	76.791
scaffold_37	56717	70863	1	76.791
scaffold_37	114251	114107	1	76.791
scaffold_37	115068	118905	1	76.791
scaffold_37	133238	135231	1	76.791
scaffold_37	146135	159720	1	76.791
scaffold_37	247942	253399	1	76.791
scaffold_37	282030	291346	1	76.791
scaffold_37	297379	302256	1	76.791
scaffold_37	325454	329762	1	76.791
scaffold_37	346828	360804	1	76.791
scaffold_37	403304	408622	1	76.791
scaffold_37	438303	445693	1	76.791
scaffold_37	214597	227826	1	78.613
scaffold_37	264266	267261	1	80.762
scaffold_37	53378	56330	1	83.49
scaffold_37	330118	332489	1	83.49
scaffold_37	408967	436087	1	83.49
scaffold_37	704672	724578	1	83.49
scaffold_37	119335	123222	1	86.488
scaffold_37	377378	388553	1	86.488
scaffold_37	392943	402790	1	86.488
scaffold_37	596445	609854	1	89.403
scaffold_37	543771	556691	1	91.002
scaffold_37	548135	548397	1	91.002
scaffold_37	537747	540450	1	93.426
scaffold_37	524734	535810	1	95.129
scaffold_37	556874	558105	1	95.129
scaffold_37	567999	568219	1	95.129
scaffold_37	685317	694150	1	95.129
scaffold_37	609986	610959	1	98.06
scaffold_37	124618	133141	1	101.122
scaffold_37	237973	244568	1	101.122
scaffold_37	267386	275537	1	101.122
scaffold_37	314077	325140	1	101.122
scaffold_34	71604	103147	1	107.046
scaffold_34	129052	139538	1	107.046
scaffold_37	27151	28764	1	109.661
scaffold_34	36253	51084	1	111.807
scaffold_34	107207	121414	1	111.807
scaffold_37	28782	31437	1	111.807
scaffold_34	140066	147380	1	114.967
scaffold_34	152288	162232	1	114.967
scaffold_34	167901	168091	1	114.967
scaffold_34	292902	297171	1	118.439
scaffold_34	348184	355117	1	118.439
scaffold_34	224984	234243	1	120.963
scaffold_34	240802	243424	1	120.963
scaffold_34	251649	272136	1	120.963
scaffold_34	265795	265605	1	120.963
scaffold_34	196468	224889	1	124.6
scaffold_34	344238	347988	1	124.6
scaffold_34	299290	315564	1	128.458
scaffold_34	308785	309065	1	128.458
scaffold_34	392619	403479	1	131.25
scaffold_34	476887	494819	1	131.25
scaffold_34	550977	551146	1	131.25
scaffold_34	411704	418940	1	132.631
scaffold_34	555501	590407	1	133.952
scaffold_34	382637	383171	1	136.246
scaffold_34	390336	392495	1	137.523
scaffold_34	372619	382623	1	138.694
scaffold_34	384239	390301	1	138.694
scaffold_34	419039	433858	1	138.694
scaffold_34	450949	451703	1	138.694
scaffold_34	657368	664709	1	140.806
scaffold_34	673643	801274	1	140.806
scaffold_34	813947	833222	1	140.806
scaffold_34	645075	651272	1	143.02
scaffold_34	667722	673568	1	143.02
scaffold_275	100019	110821	1	146.78
scaffold_275	48936	99990	1	149.63
scaffold_275	88777	88882	1	149.63
scaffold_275	117589	122187	1	149.63
scaffold_275	125576	131588	1	152.329
scaffold_141	26724	59022	1	156.066
scaffold_141	63074	67720	1	156.066
scaffold_141	59253	62396	1	158.969
scaffold_141	103104	144424	1	163.656
scaffold_141	146849	149136	1	169.226
scaffold_141	155252	171865	1	169.226
scaffold_141	172504	184536	1	169.226
scaffold_141	171877	172411	1	171.325
scaffold_121	356823	358542	1	174.637
scaffold_121	90302	356775	1	177.497
scaffold_121	358568	376214	1	177.497
scaffold_121	391837	395595	1	177.497
scaffold_141	261121	266203	1	177.497
scaffold_121	379563	391687	1	181.22
scaffold_141	212849	228232	1	185.634
scaffold_141	223900	224028	1	185.634
scaffold_121	75635	89660	1	189.263
scaffold_121	88355	88610	1	189.263
scaffold_68	22219	31456	1	193.923
scaffold_68	33097	34203	1	195.842
scaffold_68	34234	54961	1	195.842
scaffold_68	72369	77937	1	195.842
scaffold_68	106251	110481	1	195.842
scaffold_68	129233	140588	1	195.842
scaffold_68	65066	72297	1	197.778
scaffold_68	101546	106248	1	199.793
scaffold_68	54996	64937	1	202.319
scaffold_68	79431	101468	1	202.319
scaffold_68	110905	119689	1	202.319
scaffold_68	185230	201265	1	205.03
scaffold_68	274913	287253	1	206.659
scaffold_68	239849	250125	1	209.313
scaffold_68	214170	224329	1	210.982
scaffold_68	262751	267402	1	210.982
scaffold_68	203348	214031	1	213.636
scaffold_68	272999	274101	1	215.433
scaffold_68	274130	274907	1	219.169
scaffold_68	287886	303415	1	223.763
scaffold_68	327993	333590	1	227.299
scaffold_68	338242	343905	1	227.299
scaffold_68	345857	352221	1	232.193
scaffold_68	352506	366202	1	235.592
scaffold_68	372693	378753	1	235.592
scaffold_68	382085	386669	1	238.45
scaffold_68	387080	405481	1	241.428
scaffold_68	366464	371620	1	244.016
scaffold_68	506788	512152	1	250.143
scaffold_68	436728	439199	1	252.638
scaffold_68	455556	488898	1	252.638
scaffold_68	514032	517758	1	252.638
scaffold_68	488920	491559	1	256.218
scaffold_68	518048	530668	1	256.218
scaffold_68	542319	576749	1	256.218
scaffold_68	577144	585928	1	260.119
scaffold_32	48767	54745	1	264.47
scaffold_32	34707	48760	1	267.362
scaffold_32	111312	114913	1	267.362
scaffold_32	145919	152219	1	267.362
scaffold_32	10818	34347	1	270.338
scaffold_32	63333	95926	1	273.569
scaffold_32	154636	161912	1	279.164
scaffold_32	173218	180879	1	279.164
scaffold_32	181217	185467	1	279.164
scaffold_32	190032	197477	1	279.164
scaffold_32	215365	222267	1	282.315
scaffold_32	230998	256365	1	285.223
scaffold_32	264137	292378	1	285.223
scaffold_32	294181	318573	1	288.269
scaffold_32	318678	337194	1	288.269
scaffold_32	330711	330963	1	288.269
scaffold_32	345651	349675	1	288.269
scaffold_32	424158	476933	1	288.269
scaffold_32	489147	508980	1	292.479
scaffold_32	530173	531217	1	294.597
scaffold_32	626592	633771	1	299.634
scaffold_32	612700	617602	1	302.359
scaffold_32	618956	626584	1	302.359
scaffold_32	633785	640004	1	302.359
scaffold_32	579902	591817	1	305.182
scaffold_32	539378	578846	1	306.78
scaffold_32	595249	611309	1	309.248
scaffold_27	77610	79566	1	312.018
scaffold_32	678412	690694	1	312.018
scaffold_27	89649	138339	1	314.989
scaffold_32	642288	652300	1	314.989
scaffold_32	729758	760707	1	314.989
scaffold_27	51703	51897	1	317.979
scaffold_27	59913	77522	1	317.979
scaffold_27	81541	87152	1	317.979
scaffold_32	656140	678347	1	317.979
scaffold_32	783311	786662	1	317.979
scaffold_27	315377	328082	1	322.267
scaffold_27	169311	225220	1	324.2
scaffold_27	157216	169226	1	326.412
scaffold_27	292574	300751	1	326.412
scaffold_27	290304	291131	1	329.699
scaffold_27	142469	150744	1	333.163
scaffold_27	232487	259840	1	333.163
scaffold_27	301755	315315	1	333.163
scaffold_27	329652	334618	1	333.163
scaffold_27	335242	342394	1	333.163
scaffold_27	389388	389388	1	337.028
scaffold_27	389544	389613	1	337.028
scaffold_27	462794	500555	1	340.093
scaffold_27	403007	406037	1	343.482
scaffold_27	406175	415248	1	345.312
scaffold_27	415279	438774	1	347.059
scaffold_27	342498	361005	1	348.709
scaffold_27	362975	371674	1	348.709
scaffold_27	385135	389070	1	348.709
scaffold_27	389752	402957	1	348.709
scaffold_27	439320	458055	1	348.709
scaffold_27	361009	362833	1	350.555
scaffold_27	374821	384774	1	352.78
scaffold_27	389542	389542	1	352.78
scaffold_27	561074	568083	1	357.684
scaffold_27	599232	609542	1	361.174
scaffold_27	658804	662907	1	361.174
scaffold_27	669038	669385	1	361.174
scaffold_27	531396	542899	1	363.681
scaffold_27	583290	589669	1	367.954
scaffold_27	591993	599220	1	367.954
scaffold_27	609720	626296	1	367.954
scaffold_27	680751	698614	1	367.954
scaffold_27	701197	715873	1	371.311
scaffold_27	634329	653006	1	373.449
scaffold_27	655128	658570	1	373.449
scaffold_27	716220	725637	1	374.6
scaffold_27	793143	798433	1	378.448
scaffold_27	778650	789524	1	379.664
scaffold_27	800828	803844	1	381.641
scaffold_27	803849	813152	1	383.326
scaffold_3	1498812	1521788	1	383.326
scaffold_3	1533953	1549474	1	383.326
scaffold_3	1438662	1455319	1	384.721
scaffold_3	1421839	1425957	1	386.9
scaffold_3	1399326	1407155	1	392.547
scaffold_3	1344702	1348173	1	395.411
scaffold_3	1385781	1396381	1	395.411
scaffold_3	1359058	1361349	1	398.287
scaffold_3	1038123	1041075	1	401.084
scaffold_3	1343967	1344624	1	401.084
scaffold_3	1260270	1273205	1	404.161
scaffold_33	778256	785899	1	408.126
scaffold_3	1238887	1249705	1	410.351
scaffold_33	586072	610463	1	410.351
scaffold_33	609594	609461	1	410.351
scaffold_33	612050	617470	1	410.351
scaffold_33	622307	622503	1	410.351
scaffold_33	639502	643554	1	410.351
scaffold_33	657211	669346	1	410.351
scaffold_33	685652	695719	1	410.351
scaffold_33	711431	714674	1	410.351
scaffold_33	717287	732044	1	410.351
scaffold_33	748129	778071	1	410.351
scaffold_33	540700	550895	1	412.737
scaffold_3	1140688	1140897	1	416.21
scaffold_3	1407439	1414760	1	416.21
scaffold_33	786035	788675	1	416.21
scaffold_33	674262	685492	1	418.518
scaffold_3	1252007	1255154	1	421.493
scaffold_33	551073	555350	1	423.412
scaffold_33	539127	540687	1	426.248
scaffold_33	715891	717224	1	426.248
scaffold_33	789155	793114	1	426.248
scaffold_33	454153	456267	1	430.628
scaffold_33	498295	506854	1	433.772
scaffold_33	448479	454126	1	435.341
scaffold_33	459709	465721	1	437.283
scaffold_33	475588	483546	1	437.283
scaffold_33	512854	517212	1	440.403
scaffold_33	522298	535075	1	440.403
scaffold_33	396532	403347	1	446.304
scaffold_33	416687	422656	1	446.304
scaffold_33	356422	368154	1	448.658
scaffold_33	369701	378272	1	451.048
scaffold_33	316666	325464	1	454.511
scaffold_33	368302	369699	1	454.511
scaffold_33	325655	356176	1	457.391
scaffold_33	300004	309583	1	460.878
scaffold_33	235657	247230	1	463.627
scaffold_33	263459	271628	1	466.519
scaffold_33	276770	287536	1	466.519
scaffold_33	287646	290364	1	469.512
scaffold_33	27222	36496	1	473.111
scaffold_33	42223	45426	1	473.111
scaffold_33	45458	48889	1	473.111
scaffold_33	55675	61020	1	473.111
scaffold_33	104713	109073	1	473.111
scaffold_33	115797	139275	1	473.111
scaffold_33	160942	163322	1	473.111
scaffold_33	179888	184612	1	473.111
scaffold_33	184865	186077	1	473.111
scaffold_33	49988	55649	1	476.861
scaffold_33	83023	87761	1	476.861
scaffold_70	470130	476673	2	0
scaffold_70	485088	490848	2	2.66
scaffold_70	514890	518877	2	8.119
scaffold_70	506746	514808	2	12.223
scaffold_70	519695	523325	2	15.838
scaffold_70	527871	528744	2	19.618
scaffold_70	556684	563488	2	19.618
scaffold_244	113558	132436	2	25.441
scaffold_244	132860	155537	2	32.795
scaffold_244	1559	4670	2	37.926
scaffold_244	5344	5838	2	37.926
scaffold_244	25198	30930	2	37.926
scaffold_100	1290	12077	2	39.94
scaffold_244	33553	61672	2	42.013
scaffold_100	55892	60296	2	43.937
scaffold_100	38804	42626	2	48.489
scaffold_100	77591	87483	2	51.9
scaffold_100	68640	77260	2	53.64
scaffold_100	87536	106470	2	56.135
scaffold_100	106582	135954	2	59.215
scaffold_100	174714	199558	2	62.736
scaffold_100	136040	174527	2	65.137
scaffold_100	201654	231065	2	68.115
scaffold_100	235177	251934	2	71.372
scaffold_100	255211	265567	2	71.372
scaffold_100	304945	321336	2	77.271
scaffold_291	27201	32646	2	77.271
scaffold_100	463483	467041	2	80.067
scaffold_100	321388	337163	2	82.029
scaffold_100	337617	437256	2	82.029
scaffold_100	443868	463438	2	82.029
scaffold_291	8308	14584	2	82.029
scaffold_291	22692	23875	2	82.029
scaffold_291	19317	19640	2	84.154
scaffold_291	32730	42778	2	86.672
scaffold_291	52596	87962	2	88.288
scaffold_291	100352	102119	2	90.606
scaffold_291	89234	100242	2	94.745
scaffold_117	83053	87218	2	99.57
scaffold_117	99772	103071	2	99.57
scaffold_117	77831	82546	2	103.543
scaffold_117	87395	99020	2	103.543
scaffold_117	105623	127580	2	103.543
scaffold_117	183299	195291	2	103.543
scaffold_117	71591	71874	2	107.556
scaffold_291	88080	89035	2	107.556
scaffold_117	136011	137610	2	111.72
scaffold_117	141144	147092	2	111.72
scaffold_117	149263	162651	2	111.72
scaffold_117	225312	233082	2	116.093
scaffold_117	195367	196805	2	119.15
scaffold_117	199999	204770	2	119.15
scaffold_117	215362	225291	2	119.15
scaffold_117	241723	249334	2	123.272
scaffold_117	236886	241625	2	126.558
scaffold_117	253535	257432	2	126.558
scaffold_117	257710	291204	2	126.558
scaffold_117	292999	310299	2	129.819
scaffold_117	313553	322115	2	129.819
scaffold_117	326265	335202	2	129.819
scaffold_117	340742	345991	2	133.181
scaffold_117	349884	353920	2	133.181
scaffold_117	387379	398071	2	133.181
scaffold_117	355534	387334	2	136.431
scaffold_117	415281	422344	2	139.208
scaffold_117	398168	415124	2	141.72
scaffold_117	422794	432904	2	141.72
scaffold_117	433201	438168	2	141.72
scaffold_256	18135	40131	2	141.72
scaffold_256	164061	170560	2	146.598
scaffold_226	132935	146104	2	148.788
scaffold_85	65070	66779	2	151.032
scaffold_226	33137	38762	2	153.311
scaffold_226	15509	16728	2	156.736
scaffold_85	42360	45552	2	156.736
scaffold_226	4120	15111	2	160.577
scaffold_226	18805	32101	2	160.577
scaffold_226	44007	55251	2	160.577
scaffold_226	59683	64205	2	160.577
scaffold_226	66597	72748	2	160.577
scaffold_226	75351	84007	2	160.577
scaffold_226	87340	93510	2	160.577
scaffold_226	95624	96003	2	160.577
scaffold_226	102195	105726	2	160.577
scaffold_226	105844	115812	2	160.577
scaffold_226	118319	132846	2	160.577
scaffold_226	146264	179505	2	160.577
scaffold_256	74523	162686	2	160.577
scaffold_305	22078	29380	2	160.577
scaffold_305	64961	82655	2	160.577
scaffold_305	109111	111938	2	160.577
scaffold_85	32695	42311	2	160.577
scaffold_85	45574	65031	2	160.577
scaffold_85	71370	72220	2	160.577
scaffold_85	78433	83209	2	160.577
scaffold_85	89030	91365	2	160.577
scaffold_85	102151	126791	2	160.577
scaffold_85	126806	132544	2	160.577
scaffold_256	162766	163914	2	164.497
scaffold_85	84924	89010	2	164.497
scaffold_85	91411	97714	2	164.497
scaffold_85	72416	77407	2	167.143
scaffold_85	303481	310713	2	170.823
scaffold_85	162272	170330	2	173.701
scaffold_85	170340	177694	2	176.743
scaffold_85	281362	302889	2	176.743
scaffold_85	455035	461318	2	179.861
scaffold_85	193140	202551	2	182.536
scaffold_85	245599	253268	2	182.536
scaffold_85	477642	484954	2	182.536
scaffold_85	500548	510606	2	182.536
scaffold_85	530392	563037	2	182.536
scaffold_85	461506	465384	2	184.634
scaffold_85	510635	514845	2	187.084
scaffold_85	424436	425246	2	189.532
scaffold_85	466300	472767	2	189.532
scaffold_231	27905	33566	2	192.124
scaffold_85	132601	136983	2	192.124
scaffold_85	137048	161608	2	192.124
scaffold_85	180718	192911	2	192.124
scaffold_85	207354	241710	2	192.124
scaffold_85	253507	264151	2	192.124
scaffold_85	266348	279572	2	192.124
scaffold_85	311316	395654	2	192.124
scaffold_85	399295	412186	2	192.124
scaffold_85	425369	454209	2	192.124
scaffold_85	514902	530214	2	192.124
scaffold_85	412227	424369	2	193.582
scaffold_231	33602	37380	2	196.195
scaffold_85	486238	486708	2	196.195
scaffold_25	525071	544200	2	200.116
scaffold_25	669088	700390	2	200.116
scaffold_25	850866	868278	2	200.116
scaffold_25	634253	640076	2	203.54
scaffold_25	700590	703497	2	203.54
scaffold_25	437461	459237	2	207.043
scaffold_25	487772	493312	2	207.043
scaffold_25	548117	561405	2	207.043
scaffold_25	591065	597651	2	207.043
scaffold_25	621601	628084	2	207.043
scaffold_25	827855	838840	2	207.043
scaffold_25	842691	850802	2	207.043
scaffold_25	640178	648231	2	209.497
scaffold_25	722833	730239	2	211.085
scaffold_25	465445	471874	2	212.284
scaffold_25	499272	501623	2	213.556
scaffold_25	501720	509682	2	214.874
scaffold_231	54669	95484	2	216.282
scaffold_25	459250	465125	2	216.282
scaffold_25	476026	487723	2	216.282
scaffold_25	493525	499218	2	216.282
scaffold_25	510206	523789	2	216.282
scaffold_25	562016	566775	2	216.282
scaffold_25	568835	577314	2	216.282
scaffold_25	584514	591041	2	216.282
scaffold_25	598100	607156	2	216.282
scaffold_25	607765	611464	2	216.282
scaffold_25	707144	722731	2	216.282
scaffold_25	730441	827707	2	216.282
scaffold_334	14794	53767	2	216.282
scaffold_334	58662	99603	2	216.282
scaffold_497	5909	10027	2	216.282
scaffold_85	473441	477582	2	216.282
scaffold_25	426476	436805	2	218.738
scaffold_25	577649	584362	2	218.738
scaffold_334	10854	14593	2	218.738
scaffold_25	406296	408006	2	221.157
scaffold_25	315865	316328	2	223.499
scaffold_25	256536	272282	2	224.941
scaffold_25	273605	303446	2	226.29
scaffold_25	305327	313461	2	226.29
scaffold_25	313590	315726	2	226.29
scaffold_25	316460	333783	2	226.29
scaffold_25	339747	343584	2	226.29
scaffold_25	343779	406050	2	226.29
scaffold_25	408168	419984	2	226.29
scaffold_25	416826	417099	2	226.29
scaffold_25	303642	305114	2	227.708
scaffold_25	333903	339675	2	230.133
scaffold_25	92859	115303	2	234.976
scaffold_25	136728	154430	2	234.976
scaffold_25	240685	241714	2	234.976
scaffold_82	378455	380465	2	234.976
scaffold_82	428520	431775	2	234.976
scaffold_82	496712	507063	2	234.976
scaffold_82	500605	500354	2	234.976
scaffold_25	117662	119213	2	239.227
scaffold_25	119914	125800	2	239.227
scaffold_25	125847	131444	2	242.727
scaffold_25	131560	136602	2	242.727
scaffold_25	154749	171668	2	242.727
scaffold_82	493239	496647	2	242.727
scaffold_25	253544	256332	2	246.106
scaffold_25	173848	230330	2	247.913
scaffold_25	232653	240003	2	247.913
scaffold_25	246846	247123	2	247.913
scaffold_25	246404	246824	2	249.87
scaffold_82	436487	437760	2	253.253
scaffold_82	374575	378181	2	255.754
scaffold_82	466907	476132	2	255.754
scaffold_82	476280	482428	2	258.51
scaffold_82	417261	422153	2	260.607
scaffold_82	422879	425929	2	260.607
scaffold_82	437824	445552	2	260.607
scaffold_82	448455	460648	2	260.607
scaffold_82	482460	488091	2	260.607
scaffold_82	488145	493195	2	260.607
scaffold_82	422172	422869	2	263.052
scaffold_82	381483	389983	2	265.779
scaffold_82	256826	263850	2	268.781
scaffold_82	292567	298425	2	268.781
scaffold_82	316811	318804	2	268.781
scaffold_82	267543	292388	2	272.025
scaffold_82	302448	316543	2	272.025
scaffold_82	321919	342998	2	272.025
scaffold_82	359304	371056	2	272.025
scaffold_82	263863	266179	2	274.503
scaffold_82	318866	321707	2	277.61
scaffold_82	343301	359273	2	277.61
scaffold_82	185358	190848	2	281.601
scaffold_82	215847	225823	2	281.601
scaffold_82	99814	118209	2	285.857
scaffold_82	119216	151482	2	285.857
scaffold_82	154472	181618	2	285.857
scaffold_82	202884	214181	2	285.857
scaffold_82	215748	215893	2	285.857
scaffold_82	181887	185290	2	289.523
scaffold_82	196842	202796	2	289.523
scaffold_82	225980	249419	2	289.523
scaffold_82	60347	88723	2	292.939
scaffold_82	89887	98924	2	292.939
scaffold_119	323140	325616	2	297.906
scaffold_119	398825	406040	2	300.606
scaffold_82	4903	15967	2	301.66
scaffold_57	530293	532970	2	303.471
scaffold_119	68599	80010	2	304.792
scaffold_119	119980	123493	2	304.792
scaffold_119	135144	183196	2	304.792
scaffold_119	192978	199220	2	304.792
scaffold_119	226394	234711	2	304.792
scaffold_119	262328	299391	2	304.792
scaffold_119	312120	322925	2	304.792
scaffold_119	333376	357657	2	304.792
scaffold_282	6853	24731	2	304.792
scaffold_282	52895	60012	2	304.792
scaffold_282	61397	65569	2	304.792
scaffold_282	67046	67191	2	304.792
scaffold_282	74349	77461	2	304.792
scaffold_282	78048	89617	2	304.792
scaffold_282	99204	101703	2	304.792
scaffold_282	103137	123875	2	304.792
scaffold_57	570228	584253	2	304.792
scaffold_57	587270	604723	2	304.792
scaffold_57	618254	627086	2	304.792
scaffold_57	627559	650199	2	304.792
scaffold_82	23235	53630	2	305.963
scaffold_119	397116	398119	2	306.949
scaffold_57	533524	540932	2	307.957
scaffold_282	3307	6827	2	309.99
scaffold_282	30130	31903	2	309.99
scaffold_282	67764	74194	2	309.99
scaffold_57	522618	529886	2	309.99
scaffold_57	551427	570146	2	309.99
scaffold_282	89694	99108	2	312.907
scaffold_119	21318	65748	2	314.187
scaffold_119	80016	119498	2	314.187
scaffold_119	123567	133812	2	314.187
scaffold_119	183551	189070	2	314.187
scaffold_119	218297	221563	2	314.187
scaffold_119	305055	310040	2	314.187
scaffold_119	327545	333348	2	314.187
scaffold_119	357723	361025	2	314.187
scaffold_119	373960	376038	2	314.187
scaffold_119	386747	397086	2	314.187
scaffold_282	31960	46255	2	314.187
scaffold_282	124408	126875	2	314.187
scaffold_119	239978	244082	2	316.54
scaffold_119	246783	251137	2	316.54
scaffold_57	584298	587196	2	316.54
scaffold_57	496133	502590	2	320.539
scaffold_57	434099	473590	2	323.678
scaffold_57	160837	163284	2	326.096
scaffold_57	168965	170993	2	326.096
scaffold_247	102709	106493	2	329.454
scaffold_247	36130	50032	2	331.822
scaffold_247	85298	93901	2	331.822
scaffold_57	115482	121257	2	334.42
scaffold_57	256619	263573	2	334.42
scaffold_57	15530	38587	2	337.132
scaffold_57	146333	156506	2	339.806
scaffold_57	321453	389840	2	339.806
scaffold_57	420917	427071	2	339.806
scaffold_57	158619	160209	2	342.652
scaffold_57	163360	168787	2	342.652
scaffold_57	172735	213104	2	342.652
scaffold_57	248473	255536	2	342.652
scaffold_57	263590	276457	2	342.652
scaffold_57	278677	302949	2	342.652
scaffold_57	392667	410141	2	342.652
scaffold_57	410282	420857	2	342.652
scaffold_57	427187	430809	2	342.652
scaffold_57	430838	434082	2	342.652
scaffold_247	32990	35507	2	345.694
scaffold_247	50153	62226	2	345.694
scaffold_247	98140	102678	2	345.694
scaffold_57	51157	70576	2	345.694
scaffold_57	74905	109850	2	345.694
scaffold_57	122103	144616	2	345.694
scaffold_57	110041	114431	2	348.581
scaffold_57	476026	479019	2	348.581
scaffold_57	39249	46111	2	350.986
scaffold_247	29511	32872	2	352.478
scaffold_247	106553	107612	2	355
scaffold_247	108646	125965	2	355
scaffold_247	126006	144044	2	357.858
scaffold_111	348770	350502	2	360.937
scaffold_247	157941	162223	2	362.81
scaffold_111	375414	435058	2	364.969
scaffold_247	181463	199373	2	364.969
scaffold_111	344788	348733	2	366.669
scaffold_111	104946	107990	2	370.319
scaffold_62	159214	178137	2	370.319
scaffold_111	73294	94033	2	372.965
scaffold_111	95921	104501	2	372.965
scaffold_111	259605	263424	2	372.965
scaffold_62	142525	159148	2	372.965
scaffold_111	3874	42284	2	375.329
scaffold_111	42452	49680	2	378.906
scaffold_111	52749	62121	2	378.906
scaffold_111	263546	272751	2	378.906
scaffold_111	293859	307042	2	378.906
scaffold_111	311668	318323	2	378.906
scaffold_247	153575	157895	2	378.906
scaffold_247	176219	180713	2	378.906
scaffold_367	23465	49572	2	378.906
scaffold_367	63877	77427	2	378.906
scaffold_451	21270	36750	2	378.906
scaffold_111	171882	257526	2	380.705
scaffold_62	189028	192091	2	385.933
scaffold_62	225952	239107	2	388.475
scaffold_62	239189	285806	2	388.475
scaffold_62	293298	301749	2	388.475
scaffold_62	301786	327600	2	391.021
scaffold_62	198023	200570	2	394.186
scaffold_135	190350	194044	2	397.536
scaffold_135	194131	198445	2	397.536
scaffold_62	327601	338200	2	397.536
scaffold_62	528327	553970	2	397.536
scaffold_62	590735	593733	2	397.536
scaffold_62	596582	617869	2	397.536
scaffold_135	198572	200849	2	400.12
scaffold_135	239948	297033	2	400.12
scaffold_124	106294	107572	2	402.521
scaffold_143	173297	182015	2	402.521
scaffold_228	42359	71515	2	402.521
scaffold_338	78828	83922	2	402.521
scaffold_4	1058410	1073765	2	402.521
scaffold_4	1134586	1145652	2	404.879
scaffold_124	262352	278110	2	406.145
scaffold_13	551612	555962	2	406.145
scaffold_154	7531	39756	2	406.145
scaffold_154	142940	162918	2	406.145
scaffold_18	197889	208127	2	406.145
scaffold_18	412806	413873	2	406.145
scaffold_18	414358	422929	2	406.145
scaffold_18	884358	894204	2	406.145
scaffold_265	96160	113518	2	406.145
scaffold_338	25698	78303	2	406.145
scaffold_4	1151829	1152612	2	406.145
scaffold_4	1394699	1416430	2	406.145
scaffold_4	1427256	1439321	2	406.145
scaffold_4	1448024	1467278	2	406.145
scaffold_135	351684	369461	2	408.568
scaffold_265	145827	170970	2	408.568
scaffold_285	76025	79615	2	408.568
scaffold_359	36606	49078	2	408.568
scaffold_4	1077571	1083166	2	408.568
scaffold_92	30047	42025	2	408.568
scaffold_18	894475	911745	2	410.866
scaffold_4	632816	646134	2	413.275
scaffold_13	432251	450125	2	414.686
scaffold_143	167647	167806	2	414.686
scaffold_154	131535	139761	2	414.686
scaffold_154	249189	273553	2	414.686
scaffold_18	179410	182119	2	414.686
scaffold_228	155939	195144	2	414.686
scaffold_338	8845	25541	2	414.686
scaffold_4	625791	632787	2	414.686
scaffold_4	903427	910585	2	414.686
scaffold_135	165468	172022	2	417.608
scaffold_135	298403	300518	2	417.608
scaffold_135	323370	333550	2	417.608
scaffold_62	557356	580607	2	417.608
scaffold_62	505406	508320	2	419.738
scaffold_62	437385	462408	2	423.101
scaffold_62	468332	479278	2	424.438
scaffold_143	24266	30206	2	427.627
scaffold_35	817638	826906	2	427.627
scaffold_35	816655	816993	2	430.397
scaffold_92	271581	289998	2	433.25
scaffold_18	1020278	1042332	2	436.143
scaffold_18	240247	241564	2	439.458
scaffold_4	605170	607330	2	439.458
scaffold_135	156086	160156	2	443.068
scaffold_135	147414	156042	2	445.543
scaffold_135	172112	190290	2	445.543
scaffold_135	202757	221312	2	445.543
scaffold_135	227702	239146	2	445.543
scaffold_135	303925	318689	2	445.543
scaffold_62	345648	361331	2	445.543
scaffold_62	367293	382020	2	445.543
scaffold_62	389827	390070	2	445.543
scaffold_62	429095	436302	2	445.543
scaffold_62	491020	504021	2	445.543
scaffold_62	516772	528217	2	445.543
scaffold_62	581337	589590	2	445.543
scaffold_62	405790	414555	2	447.36
scaffold_230	63914	65273	2	449.681
scaffold_124	353596	369044	2	451.853
scaffold_18	212210	216753	2	451.853
scaffold_18	222144	227579	2	451.853
scaffold_18	279956	353694	2	451.853
scaffold_18	423080	439497	2	451.853
scaffold_545	17690	21280	2	451.853
scaffold_143	30323	41042	2	454.705
scaffold_143	40526	40813	2	454.705
scaffold_13	240867	242594	2	456.139
scaffold_18	155626	172973	2	456.139
scaffold_18	741734	748261	2	456.139
scaffold_285	62108	67568	2	456.139
scaffold_288	90201	107173	2	456.139
scaffold_288	98886	99056	2	456.139
scaffold_92	189658	190265	2	458.414
scaffold_124	26597	46759	2	459.993
scaffold_124	123850	259525	2	459.993
scaffold_124	260261	262286	2	459.993
scaffold_124	321090	341889	2	459.993
scaffold_124	369776	375603	2	459.993
scaffold_124	395001	407655	2	459.993
scaffold_13	136434	182680	2	459.993
scaffold_13	242965	284047	2	459.993
scaffold_13	333079	352204	2	459.993
scaffold_13	354074	396143	2	459.993
scaffold_13	470254	503112	2	459.993
scaffold_13	556261	594425	2	459.993
scaffold_143	44312	50732	2	459.993
scaffold_154	163132	245459	2	459.993
scaffold_154	299720	301130	2	459.993
scaffold_16	881310	957585	2	459.993
scaffold_16	1039440	1100572	2	459.993
scaffold_18	24831	114425	2	459.993
scaffold_18	43894	43655	2	459.993
scaffold_18	353754	405911	2	459.993
scaffold_18	554575	669983	2	459.993
scaffold_18	727115	732493	2	459.993
scaffold_18	749157	786798	2	459.993
scaffold_18	814739	840283	2	459.993
scaffold_18	981150	993689	2	459.993
scaffold_18	1000622	1007729	2	459.993
scaffold_228	79141	134165	2	459.993
scaffold_230	17491	58540	2	459.993
scaffold_230	65300	169108	2	459.993
scaffold_265	10379	21750	2	459.993
scaffold_265	21961	22250	2	459.993
scaffold_265	33764	38056	2	459.993
scaffold_265	76465	95790	2	459.993
scaffold_265	135462	140602	2	459.993
scaffold_285	53438	61862	2	459.993
scaffold_285	84419	89602	2	459.993
scaffold_285	127114	139550	2	459.993
scaffold_288	69033	87552	2	459.993
scaffold_296	90007	134433	2	459.993
scaffold_297	22085	95796	2	459.993
scaffold_297	111934	123487	2	459.993
scaffold_4	559899	603263	2	459.993
scaffold_4	693171	734474	2	459.993
scaffold_4	761575	776731	2	459.993
scaffold_4	931799	952311	2	459.993
scaffold_4	963072	1008627	2	459.993
scaffold_4	1152675	1182220	2	459.993
scaffold_4	1200937	1229276	2	459.993
scaffold_4	1230468	1246603	2	459.993
scaffold_4	1256613	1374257	2	459.993
scaffold_4	1418051	1425017	2	459.993
scaffold_92	61298	80903	2	459.993
scaffold_92	80957	82303	2	459.993
scaffold_92	83730	88433	2	459.993
scaffold_92	143432	171628	2	459.993
scaffold_35	788534	794453	2	462.448
scaffold_35	799637	813887	2	463.83
scaffold_143	18153	24209	2	467.189
scaffold_35	779985	781500	2	473.965
scaffold_35	758666	758679	2	476.674
scaffold_35	758774	759415	2	478.709
scaffold_35	765144	768379	2	478.709
scaffold_35	776431	779090	2	478.709
scaffold_35	761675	764859	2	480.378
scaffold_35	762309	762109	2	480.378
scaffold_35	735323	744109	2	483.792
scaffold_35	748113	750951	2	485.203
scaffold_35	752246	754884	2	485.203
scaffold_35	756913	757192	2	485.203
scaffold_35	538944	553102	2	488.458
scaffold_35	718225	723369	2	488.458
scaffold_35	724933	730175	2	489.68
scaffold_35	224381	231569	2	491.786
scaffold_35	562749	565260	2	491.786
scaffold_35	672776	679893	2	491.786
scaffold_35	690811	712612	2	491.786
scaffold_35	572897	578251	2	493.181
scaffold_35	661356	668610	2	494.55
scaffold_35	207768	209331	2	495.59
scaffold_35	439801	477985	2	497.514
scaffold_35	517176	520972	2	497.514
scaffold_35	435447	439765	2	498.548
scaffold_35	487923	494376	2	500.572
scaffold_35	247697	257106	2	502.533
scaffold_35	553248	554471	2	502.533
scaffold_35	565330	572634	2	502.533
scaffold_35	126226	132068	2	504.892
scaffold_35	108639	116951	2	506.709
scaffold_35	93532	106367	2	508.705
scaffold_35	90679	93305	2	509.864
scaffold_35	76676	89566	2	512.151
scaffold_35	44520	49107	2	514.514
scaffold_35	44122	44491	2	515.972
scaffold_35	49255	55247	2	515.972
scaffold_35	70501	76648	2	515.972
scaffold_35	61115	69444	2	517.493
scaffold_35	60133	61001	2	519.781
scaffold_35	35891	44111	2	522.873
scaffold_35	30876	35756	2	525.417
scaffold_345	10355	13976	2	529.439
scaffold_35	25157	30848	2	531.586
scaffold_345	18335	24676	2	536.528
scaffold_345	40930	53852	2	538.352
scaffold_1	1608985	1609472	3	0
scaffold_1	1644779	1649116	3	2.997
scaffold_1	1622070	1632029	3	5.966
scaffold_1	1537639	1539652	3	12.247
scaffold_1	1528344	1536035	3	14.898
scaffold_1	1539682	1543108	3	18.057
scaffold_1	1551206	1554426	3	18.057
scaffold_1	1456645	1460614	3	23.743
scaffold_1	1363011	1370454	3	26.03
scaffold_1	1371200	1400612	3	26.03
scaffold_1	1413802	1415186	3	26.03
scaffold_1	1407858	1413615	3	28.116
scaffold_1	1351111	1351796	3	30.289
scaffold_1	1342068	1349383	3	32.304
scaffold_1	1415815	1441540	3	32.304
scaffold_1	1351871	1360210	3	34.942
scaffold_1	1329270	1338281	3	37.765
scaffold_1	1325777	1329227	3	40.103
scaffold_1	1168915	1173911	3	42.866
scaffold_1	1212399	1218264	3	42.866
scaffold_1	1218616	1220803	3	45.941
scaffold_1	1160450	1166250	3	47.982
scaffold_1	1174864	1179579	3	47.982
scaffold_1	1195687	1195951	3	47.982
scaffold_1	1197950	1206179	3	47.982
scaffold_1	1206575	1209784	3	47.982
scaffold_1	1254484	1259662	3	47.982
scaffold_1	1275581	1312137	3	47.982
scaffold_1	1224278	1245045	3	49.902
scaffold_1	1100205	1133805	3	52.437
scaffold_1	1090176	1099391	3	54.278
scaffold_1	1141355	1150375	3	54.278
scaffold_1	1157008	1157676	3	56.424
scaffold_1	1150613	1156710	3	60.291
scaffold_1	1087073	1090124	3	63.673
scaffold_1	973105	988689	3	67.104
scaffold_1	1050151	1050833	3	67.104
scaffold_1	1063998	1078629	3	67.104
scaffold_1	988762	1000335	3	69.198
scaffold_1	1083449	1087033	3	71.246
scaffold_1	1056856	1063976	3	74.197
scaffold_1	888781	890088	3	75.583
scaffold_1	891526	898667	3	77.733
scaffold_1	901324	907525	3	77.733
scaffold_1	854109	870623	3	80.046
scaffold_1	876435	884540	3	80.046
scaffold_1	914051	951182	3	80.046
scaffold_1	961586	973000	3	80.046
scaffold_1	834317	849438	3	81.524
scaffold_1	898805	901267	3	83.965
scaffold_1	872861	876411	3	86.426
scaffold_1	767902	771744	3	90.044
scaffold_1	810727	815628	3	90.044
scaffold_83	479422	485276	3	90.044
scaffold_83	491084	500394	3	90.044
scaffold_83	504651	569698	3	90.044
scaffold_1	750297	761648	3	93.595
scaffold_1	800402	810701	3	93.595
scaffold_1	815636	829172	3	93.595
scaffold_83	500534	504405	3	93.595
scaffold_1	779334	796529	3	96.222
scaffold_77	100455	106582	3	100.626
scaffold_77	83952	100229	3	103.994
scaffold_554	13121	21284	3	106.925
scaffold_77	70762	82277	3	106.925
scaffold_83	386985	418543	3	106.925
scaffold_83	419240	465666	3	106.925
scaffold_83	466552	473826	3	106.925
scaffold_83	475946	478875	3	106.925
scaffold_77	106889	107452	3	108.844
scaffold_77	28484	31208	3	111.153
scaffold_77	32002	70348	3	111.153
scaffold_77	15243	25211	3	113.6
scaffold_208	181687	195641	3	116.19
scaffold_208	205156	209768	3	116.19
scaffold_208	220282	228779	3	116.19
scaffold_227	8652	8609	3	116.19
scaffold_227	16762	42327	3	116.19
scaffold_227	57902	67815	3	116.19
scaffold_208	209940	216705	3	117.874
scaffold_208	195763	204893	3	119.911
scaffold_227	113685	203333	3	119.911
scaffold_208	146903	181573	3	122.23
scaffold_208	165214	165373	3	122.23
scaffold_208	105005	115302	3	124.564
scaffold_208	82318	102976	3	126.03
scaffold_8	567638	587057	3	130.341
scaffold_208	46405	80268	3	133.751
scaffold_8	601134	604055	3	137.215
scaffold_8	600883	601125	3	139.581
scaffold_8	607060	619778	3	142.199
scaffold_8	651059	672073	3	142.199
scaffold_8	672607	676625	3	144.758
scaffold_8	596172	600812	3	147.987
scaffold_8	635685	650352	3	147.987
scaffold_8	680410	710153	3	151.742
scaffold_8	711233	721746	3	151.742
scaffold_8	723761	742709	3	151.742
scaffold_8	772540	797791	3	157.781
scaffold_8	801228	828207	3	160.305
scaffold_8	846145	868524	3	165.212
scaffold_8	858968	859107	3	165.212
scaffold_8	877205	888343	3	165.212
scaffold_8	962138	975957	3	165.212
scaffold_8	828276	835372	3	167.568
scaffold_8	993165	1055446	3	171.503
scaffold_8	893749	928324	3	174.214
scaffold_8	933222	962001	3	174.214
scaffold_8	976068	993057	3	174.214
scaffold_8	1055492	1061875	3	174.214
scaffold_8	1080975	1102016	3	174.214
scaffold_8	1103738	1103738	3	174.214
scaffold_8	1126176	1144775	3	176.383
scaffold_8	1155526	1187044	3	182.138
scaffold_8	1215717	1224805	3	185.028
scaffold_45	28146	31566	3	189.861
scaffold_45	62947	74932	3	191.962
scaffold_45	76439	130158	3	191.962
scaffold_45	136078	143406	3	191.962
scaffold_8	1250799	1257224	3	194.107
scaffold_45	36049	50343	3	196.244
scaffold_45	153016	212179	3	200.151
scaffold_45	213591	234000	3	200.151
scaffold_45	237112	243158	3	200.151
scaffold_45	268282	271641	3	200.151
scaffold_45	271984	344045	3	200.151
scaffold_934	214	1951	3	200.151
scaffold_45	258039	268250	3	202.04
scaffold_45	234012	236455	3	203.869
scaffold_45	382512	386940	3	206.424
scaffold_45	379406	382475	3	208.449
scaffold_45	351250	378897	3	210.634
scaffold_45	387145	393765	3	213.76
scaffold_45	395770	403367	3	213.76
scaffold_45	410791	440422	3	213.76
scaffold_45	462187	497849	3	213.76
scaffold_45	465013	465325	3	213.76
scaffold_45	465144	464935	3	213.76
scaffold_45	506172	550095	3	213.76
scaffold_45	404144	409298	3	215.742
scaffold_45	447452	459849	3	217.688
scaffold_45	550096	553029	3	221.713
scaffold_45	564609	587916	3	227.014
scaffold_45	626668	632169	3	227.014
scaffold_45	588517	589926	3	229.275
scaffold_45	590355	620082	3	231.189
scaffold_41	564425	580010	3	233.825
scaffold_41	491449	491012	3	235.202
scaffold_41	494947	495199	3	235.202
scaffold_41	548368	562479	3	235.202
scaffold_41	582293	603302	3	235.202
scaffold_41	605709	612752	3	235.202
scaffold_45	637116	645960	3	235.202
scaffold_45	692250	713198	3	235.202
scaffold_45	665102	688443	3	236.565
scaffold_41	684224	685732	3	239.826
scaffold_2	1449674	1467516	3	241.069
scaffold_41	658845	684184	3	241.069
scaffold_41	687425	696407	3	241.069
scaffold_41	718817	788146	3	241.069
scaffold_41	696532	718747	3	242.343
scaffold_41	789598	791090	3	244.428
scaffold_2	1445650	1446646	3	249.857
scaffold_2	1357531	1361023	3	253.011
scaffold_2	1372194	1398608	3	253.011
scaffold_2	1401288	1420218	3	253.011
scaffold_2	1420729	1445422	3	253.011
scaffold_2	1345466	1354650	3	257.447
scaffold_2	1294023	1310186	3	261.767
scaffold_2	1310513	1331339	3	261.767
scaffold_2	1189907	1191694	3	265.325
scaffold_2	1231569	1233896	3	265.325
scaffold_2	1236505	1258943	3	265.325
scaffold_2	1259452	1270270	3	265.325
scaffold_2	872228	884283	3	268.949
scaffold_2	898182	898258	3	268.949
scaffold_2	912562	924495	3	268.949
scaffold_2	946006	969132	3	268.949
scaffold_2	969149	995196	3	268.949
scaffold_2	996118	1002232	3	268.949
scaffold_2	1007347	1129956	3	268.949
scaffold_2	1150584	1162354	3	268.949
scaffold_2	1177849	1189397	3	268.949
scaffold_2	1192639	1213609	3	268.949
scaffold_2	931760	941458	3	271.971
scaffold_2	1130342	1150102	3	271.971
scaffold_2	1162485	1163657	3	271.971
scaffold_2	1163674	1171227	3	273.632
scaffold_2	724627	749693	3	278.297
scaffold_2	763604	767858	3	278.297
scaffold_2	768128	787212	3	278.297
scaffold_2	820264	837577	3	278.297
scaffold_2	848906	865674	3	278.297
scaffold_2	671059	673369	3	281.182
scaffold_2	680286	704104	3	283.062
scaffold_2	705323	724269	3	283.062
scaffold_2	704641	705289	3	285.671
scaffold_258	77764	79046	3	285.671
scaffold_115	337038	339870	3	288.236
scaffold_93	251785	256439	3	288.236
scaffold_96	251331	254564	3	290.329
scaffold_96	259267	259567	3	290.329
scaffold_93	194208	204882	3	291.315
scaffold_336	26272	32152	3	292.293
scaffold_99	437387	438597	3	293.267
scaffold_65	3017	16987	3	294.247
scaffold_93	264149	267770	3	295.287
scaffold_115	392206	399995	3	297.445
scaffold_2	1025	20384	3	297.445
scaffold_2	92008	94957	3	297.445
scaffold_2	231376	231222	3	297.445
scaffold_2	440051	439877	3	297.445
scaffold_2	447744	447568	3	297.445
scaffold_2	509145	512413	3	297.445
scaffold_36	627257	644208	3	297.445
scaffold_44	613401	631830	3	297.445
scaffold_59	78990	97759	3	297.445
scaffold_65	68237	86683	3	297.445
scaffold_96	171227	182472	3	297.445
scaffold_115	177051	186945	3	301.38
scaffold_65	200676	212937	3	301.38
scaffold_96	265061	270649	3	304.195
scaffold_115	341615	362717	3	305.752
scaffold_2	20843	30073	3	305.752
scaffold_2	547923	554943	3	305.752
scaffold_2	596564	607724	3	305.752
scaffold_313	30663	51426	3	305.752
scaffold_363	66838	67415	3	305.752
scaffold_65	18568	29555	3	305.752
scaffold_93	71667	94697	3	305.752
scaffold_93	373550	387639	3	305.752
scaffold_96	312565	313002	3	305.752
scaffold_96	374440	382546	3	305.752
scaffold_99	119181	180178	3	305.752
scaffold_99	201473	211087	3	305.752
scaffold_36	599739	615936	3	308.065
scaffold_44	128164	159338	3	308.065
scaffold_60	429138	438350	3	310.347
scaffold_60	571832	589165	3	310.347
scaffold_99	66376	69805	3	310.347
scaffold_99	427142	427702	3	312.018
scaffold_36	147775	167648	3	313.832
scaffold_44	483912	510688	3	313.832
scaffold_59	280255	296363	3	313.832
scaffold_59	258314	280109	3	316.599
scaffold_59	213393	215222	3	318.57
scaffold_179	29154	42153	3	320.397
scaffold_179	83809	95721	3	320.397
scaffold_2	611895	671054	3	320.397
scaffold_331	29837	35745	3	320.397
scaffold_336	55495	101330	3	320.397
scaffold_336	80540	80714	3	320.397
scaffold_36	557939	589004	3	320.397
scaffold_36	596788	599530	3	320.397
scaffold_44	98144	120369	3	320.397
scaffold_44	326149	356311	3	320.397
scaffold_59	298846	333008	3	320.397
scaffold_60	440031	440931	3	320.397
scaffold_96	297190	312278	3	320.397
scaffold_99	10720	27932	3	320.397
scaffold_99	479542	485870	3	320.397
scaffold_2	30106	91690	3	322.74
scaffold_115	58070	81255	3	324.095
scaffold_115	139600	176830	3	324.095
scaffold_115	187176	242314	3	324.095
scaffold_115	279603	279930	3	324.095
scaffold_115	280133	331941	3	324.095
scaffold_179	73376	83530	3	324.095
scaffold_179	102724	176549	3	324.095
scaffold_179	180526	213844	3	324.095
scaffold_179	220514	242411	3	324.095
scaffold_179	250791	278198	3	324.095
scaffold_2	492622	508954	3	324.095
scaffold_2	536562	540014	3	324.095
scaffold_2	555200	564810	3	324.095
scaffold_2	565103	584978	3	324.095
scaffold_207	1458	37150	3	324.095
scaffold_207	66790	86912	3	324.095
scaffold_207	90069	121498	3	324.095
scaffold_207	153206	160536	3	324.095
scaffold_258	5119	17495	3	324.095
scaffold_258	36858	77538	3	324.095
scaffold_258	79064	96263	3	324.095
scaffold_306	71695	82240	3	324.095
scaffold_313	58840	68139	3	324.095
scaffold_331	9288	27359	3	324.095
scaffold_331	36824	47243	3	324.095
scaffold_336	35971	37460	3	324.095
scaffold_336	37647	37647	3	324.095
scaffold_336	37976	54808	3	324.095
scaffold_352	13716	26602	3	324.095
scaffold_352	29700	59299	3	324.095
scaffold_36	110899	120817	3	324.095
scaffold_36	128886	136902	3	324.095
scaffold_36	228312	237766	3	324.095
scaffold_36	262385	276005	3	324.095
scaffold_36	282774	300275	3	324.095
scaffold_36	354116	485136	3	324.095
scaffold_36	495887	507464	3	324.095
scaffold_36	589032	590108	3	324.095
scaffold_36	793797	806144	3	324.095
scaffold_363	69064	73609	3	324.095
scaffold_387	5711	18131	3	324.095
scaffold_387	18278	23589	3	324.095
scaffold_387	23758	44271	3	324.095
scaffold_387	44365	52750	3	324.095
scaffold_387	58253	62074	3	324.095
scaffold_44	190809	208558	3	324.095
scaffold_44	224006	273592	3	324.095
scaffold_44	273670	283652	3	324.095
scaffold_44	386369	394671	3	324.095
scaffold_44	403355	425169	3	324.095
scaffold_44	425925	429880	3	324.095
scaffold_44	438438	444914	3	324.095
scaffold_44	471584	476950	3	324.095
scaffold_44	640552	683255	3	324.095
scaffold_59	11324	23920	3	324.095
scaffold_59	38252	55448	3	324.095
scaffold_59	60814	63972	3	324.095
scaffold_59	98457	102963	3	324.095
scaffold_59	112342	188676	3	324.095
scaffold_59	207658	208780	3	324.095
scaffold_59	236869	258293	3	324.095
scaffold_59	481142	489529	3	324.095
scaffold_59	559511	561654	3	324.095
scaffold_59	582009	587603	3	324.095
scaffold_60	438419	439582	3	324.095
scaffold_60	590995	604233	3	324.095
scaffold_60	612681	622167	3	324.095
scaffold_65	29617	51884	3	324.095
scaffold_65	213739	231010	3	324.095
scaffold_65	231728	247160	3	324.095
scaffold_65	277435	286799	3	324.095
scaffold_65	362706	381927	3	324.095
scaffold_65	382216	394754	3	324.095
scaffold_93	5188	13292	3	324.095
scaffold_93	29644	35726	3	324.095
scaffold_93	38995	57367	3	324.095
scaffold_93	120154	140846	3	324.095
scaffold_93	127134	127311	3	324.095
scaffold_93	148002	165004	3	324.095
scaffold_93	170839	179681	3	324.095
scaffold_93	183919	193935	3	324.095
scaffold_93	207066	230615	3	324.095
scaffold_93	268178	285188	3	324.095
scaffold_93	285886	298075	3	324.095
scaffold_93	298881	316644	3	324.095
scaffold_93	316759	317385	3	324.095
scaffold_93	406898	427077	3	324.095
scaffold_93	437705	447407	3	324.095
scaffold_93	457272	471270	3	324.095
scaffold_96	182553	219426	3	324.095
scaffold_96	222468	237486	3	324.095
scaffold_96	237680	237956	3	324.095
scaffold_96	241596	251245	3	324.095
scaffold_96	261078	264938	3	324.095
scaffold_96	271302	282483	3	324.095
scaffold_96	313188	330933	3	324.095
scaffold_96	332056	338776	3	324.095
scaffold_96	339106	372403	3	324.095
scaffold_96	389918	405790	3	324.095
scaffold_96	407490	439069	3	324.095
scaffold_99	46625	55083	3	324.095
scaffold_99	89656	99195	3	324.095
scaffold_99	99966	115906	3	324.095
scaffold_99	187523	201435	3	324.095
scaffold_99	214029	225270	3	324.095
scaffold_99	225511	235921	3	324.095
scaffold_99	261077	286530	3	324.095
scaffold_99	332289	354370	3	324.095
scaffold_99	354482	368839	3	324.095
scaffold_99	394219	427105	3	324.095
scaffold_99	447809	474085	3	324.095
scaffold_60	622214	623669	3	326.201
scaffold_60	154465	158161	3	327.585
scaffold_60	422635	423104	3	329.844
scaffold_60	365776	373741	3	332.264
scaffold_60	347495	354512	3	334.657
scaffold_60	393784	422421	3	334.657
scaffold_60	232985	249686	3	337.216
scaffold_60	252485	333326	3	337.216
scaffold_122	99711	103863	3	343.918
scaffold_122	159619	163342	3	349.335
scaffold_122	24847	36218	3	353.522
scaffold_122	104083	159390	3	357.918
scaffold_122	184956	191571	3	362.845
scaffold_122	192828	220397	3	367.339
scaffold_122	290331	295755	3	372.714
scaffold_122	289205	289912	3	375.141
scaffold_122	228749	241561	3	378.302
scaffold_122	298927	343425	3	378.302
scaffold_287	14460	27272	3	383.678
scaffold_108	353389	365034	3	388.572
scaffold_287	52922	55559	3	393.555
scaffold_287	65179	66493	3	393.555
scaffold_122	400191	404411	3	397.345
scaffold_287	62817	63782	3	400.649
scaffold_122	398274	399185	3	404.362
scaffold_122	396757	398048	3	408.054
scaffold_122	390057	396572	3	411.835
scaffold_122	382917	385934	3	416.757
scaffold_122	377495	382649	3	421.925
scaffold_122	404517	411600	3	426.353
scaffold_108	365042	396090	3	429.942
scaffold_108	396099	401510	3	433.058
scaffold_108	329432	331996	3	436.041
scaffold_108	299140	301689	3	442.06
scaffold_108	236033	237260	3	446.856
scaffold_108	243617	251802	3	446.856
scaffold_108	233657	236028	3	450.57
scaffold_108	202795	233570	3	453.349
scaffold_108	125201	138683	3	457.306
scaffold_108	49729	124794	3	460.596
scaffold_108	18581	35285	3	465.058
scaffold_78	555814	559490	4	0
scaffold_78	526918	552586	4	1.996
scaffold_78	426155	428773	4	9.17
scaffold_78	415706	424509	4	12.511
scaffold_78	428993	436587	4	12.511
scaffold_78	455718	472562	4	14.079
scaffold_272	4096	8284	4	17.496
scaffold_61	17458	24427	4	17.496
scaffold_272	15440	17365	4	20.045
scaffold_272	13288	15352	4	22.027
scaffold_78	28004	29836	4	22.027
scaffold_566	1992	3067	4	25.813
scaffold_447	13688	19218	4	28.769
scaffold_61	68055	71132	4	28.769
scaffold_78	22150	26414	4	28.769
scaffold_61	24548	40902	4	31.31
scaffold_61	92993	98165	4	31.31
scaffold_78	57625	75569	4	33.357
scaffold_78	332631	407374	4	34.72
scaffold_78	379969	379687	4	34.72
scaffold_447	19455	34041	4	36.225
scaffold_447	37840	39917	4	36.225
scaffold_61	1928	13336	4	36.225
scaffold_61	13851	17350	4	36.225
scaffold_61	42814	49823	4	36.225
scaffold_61	54198	65401	4	36.225
scaffold_61	71890	83882	4	36.225
scaffold_78	2427	21963	4	36.225
scaffold_78	75586	105112	4	36.225
scaffold_78	115906	128138	4	36.225
scaffold_78	132835	147798	4	36.225
scaffold_78	151127	289490	4	36.225
scaffold_61	49960	53856	4	37.807
scaffold_272	27494	33179	4	41.515
scaffold_272	53690	63432	4	45.828
scaffold_272	33265	52060	4	48.082
scaffold_272	67455	78330	4	50.368
scaffold_22	19996	32728	4	52.812
scaffold_22	36519	53053	4	52.812
scaffold_22	77050	77487	4	55.944
scaffold_22	55785	76623	4	57.032
scaffold_22	77631	80292	4	57.032
scaffold_22	286236	295649	4	59.122
scaffold_709	1082	1500	4	59.122
scaffold_22	296504	313298	4	60.599
scaffold_22	319516	331345	4	62.751
scaffold_22	389650	391499	4	65.261
scaffold_22	352321	369812	4	67.191
scaffold_22	345931	352261	4	70.813
scaffold_22	372274	377011	4	72.931
scaffold_22	370027	371677	4	75.531
scaffold_22	632980	636847	4	81.909
scaffold_22	464547	483644	4	83.281
scaffold_22	476371	476730	4	83.281
scaffold_22	500077	523512	4	83.281
scaffold_22	579357	586284	4	83.281
scaffold_22	604156	627753	4	83.281
scaffold_22	614241	614051	4	83.281
scaffold_22	659546	670726	4	85.943
scaffold_22	777217	787121	4	89.449
scaffold_22	811377	819551	4	89.449
scaffold_22	834478	843015	4	89.449
scaffold_22	820258	823329	4	92.53
scaffold_22	399834	405922	4	96.464
scaffold_22	407884	409005	4	96.464
scaffold_22	447362	452661	4	96.464
scaffold_22	486473	491759	4	96.464
scaffold_22	548706	552459	4	96.464
scaffold_22	628166	631205	4	96.464
scaffold_22	640882	650762	4	96.464
scaffold_22	602541	604041	4	98.35
scaffold_22	426998	432264	4	99.67
scaffold_22	492015	492197	4	101.325
scaffold_22	409368	413265	4	104.328
scaffold_22	453101	464350	4	104.328
scaffold_22	539399	544472	4	104.328
scaffold_22	556684	560932	4	104.328
scaffold_22	572116	577584	4	104.328
scaffold_22	594371	600930	4	104.328
scaffold_22	685400	689392	4	107.507
scaffold_22	742310	742045	4	107.507
scaffold_22	765107	771386	4	111.277
scaffold_22	826574	833580	4	114.672
scaffold_22	757321	761323	4	117.292
scaffold_22	788410	809164	4	117.292
scaffold_113	421170	427643	4	121.756
scaffold_113	419513	419913	4	123.655
scaffold_22	894862	896708	4	127.184
scaffold_113	326831	353206	4	129.822
scaffold_113	353261	356544	4	132.089
scaffold_113	356661	377880	4	134.826
scaffold_113	301377	308086	4	138.255
scaffold_113	162126	185298	4	142.249
scaffold_113	252479	255707	4	144.048
scaffold_113	270172	275047	4	147.445
scaffold_113	153326	155400	4	151.371
scaffold_113	186811	201235	4	154.253
scaffold_113	202604	208255	4	154.253
scaffold_113	209646	229606	4	154.253
scaffold_113	214936	214646	4	154.253
scaffold_113	233402	242688	4	154.253
scaffold_113	85590	113827	4	157.133
scaffold_113	133511	148845	4	159.943
scaffold_113	120907	124457	4	162.8
scaffold_113	19774	44146	4	165.271
scaffold_113	78070	83212	4	165.271
scaffold_113	115185	117741	4	165.271
scaffold_188	8047	10642	4	165.271
scaffold_113	126950	127741	4	167.798
scaffold_188	49627	119177	4	170.441
scaffold_188	13001	25684	4	172.486
scaffold_188	30717	35577	4	174.569
scaffold_188	36522	39183	4	174.569
scaffold_188	40086	43579	4	174.569
scaffold_188	120080	127026	4	177.178
scaffold_188	130016	130452	4	180.644
scaffold_188	127273	129929	4	183.151
scaffold_63	518768	522228	4	187.253
scaffold_63	614032	627416	4	187.253
scaffold_188	137902	141682	4	190.683
scaffold_188	149843	153395	4	190.683
scaffold_188	164692	166541	4	190.683
scaffold_188	212546	217636	4	190.683
scaffold_188	217708	225381	4	190.683
scaffold_188	225648	228692	4	190.683
scaffold_63	510271	516916	4	190.683
scaffold_63	522392	535112	4	190.683
scaffold_63	556625	566012	4	190.683
scaffold_63	567178	578605	4	190.683
scaffold_63	597225	605444	4	190.683
scaffold_63	633827	638979	4	190.683
scaffold_188	182419	189118	4	193.95
scaffold_188	193410	195781	4	195.708
scaffold_63	486041	487230	4	197.202
scaffold_188	172207	174262	4	200.296
scaffold_188	239382	239671	4	200.296
scaffold_188	239721	241109	4	200.296
scaffold_188	244308	250568	4	200.296
scaffold_188	230707	238942	4	203.873
scaffold_63	488154	495159	4	203.873
scaffold_188	153572	164556	4	206.798
scaffold_188	241252	244208	4	206.798
scaffold_63	543589	555890	4	206.798
scaffold_63	258998	264290	4	210.583
scaffold_63	244786	247595	4	212.246
scaffold_63	277306	302389	4	212.246
scaffold_63	420475	432304	4	214.945
scaffold_63	270897	275840	4	216.623
scaffold_63	254689	258765	4	218.503
scaffold_63	416699	417195	4	218.503
scaffold_63	417229	417420	4	222.344
scaffold_63	417481	419656	4	225
scaffold_63	265519	268394	4	228.417
scaffold_63	354347	361259	4	230.178
scaffold_63	211815	218490	4	232.896
scaffold_63	157109	166820	4	236.864
scaffold_63	143783	144128	4	241.27
scaffold_63	151690	156905	4	241.27
scaffold_63	144558	151173	4	245.433
scaffold_63	167342	192588	4	245.433
scaffold_1	300836	313875	4	250.525
scaffold_1	166705	300615	4	252.652
scaffold_1	342311	357761	4	257.721
scaffold_1	360412	367008	4	260.752
scaffold_1	450778	459143	4	262.87
scaffold_1	463328	475009	4	264.896
scaffold_1	475065	483257	4	266.957
scaffold_1	427098	439466	4	269.286
scaffold_1	502835	510802	4	269.286
scaffold_1	512182	521854	4	271.832
scaffold_1	524642	527964	4	273.416
scaffold_1	529572	544321	4	273.416
scaffold_1	570429	579241	4	276.784
scaffold_1	601162	603115	4	276.784
scaffold_1	705944	707498	4	279.735
scaffold_1	637228	705686	4	281.365
scaffold_1	559066	561740	4	283.658
scaffold_1	584446	592509	4	283.658
scaffold_1	592538	592946	4	285.488
scaffold_1	562094	565300	4	287.357
scaffold_1	593377	599482	4	287.357
scaffold_1	553411	558241	4	288.676
scaffold_1	715340	725267	4	292.191
scaffold_144	73523	96204	4	296.045
scaffold_144	124243	135331	4	296.045
scaffold_144	138452	150800	4	296.045
scaffold_144	182067	193387	4	296.045
scaffold_144	193435	209006	4	296.045
scaffold_144	223837	237932	4	296.045
scaffold_144	97748	99470	4	298.572
scaffold_144	99815	100052	4	298.572
scaffold_144	103827	105787	4	298.572
scaffold_144	162707	181743	4	298.572
scaffold_144	217760	223405	4	298.572
scaffold_144	239683	246662	4	302.803
scaffold_144	266327	327501	4	305.545
scaffold_144	263720	265576	4	307.307
scaffold_144	250300	263035	4	309.282
scaffold_84	128531	140223	4	312.125
scaffold_342	33391	46579	4	313.209
scaffold_342	49631	54476	4	313.209
scaffold_342	58216	62441	4	313.209
scaffold_84	93791	96790	4	313.209
scaffold_84	107337	111098	4	313.209
scaffold_84	222731	266658	4	313.209
scaffold_84	327018	327235	4	313.209
scaffold_84	392864	392600	4	313.209
scaffold_84	49475	79461	4	315.165
scaffold_84	140452	149131	4	315.165
scaffold_84	153261	197999	4	315.165
scaffold_84	149190	150363	4	316.213
scaffold_342	47270	48450	4	319.537
scaffold_159	262043	289543	5	0
scaffold_384	29335	36040	5	2.756
scaffold_384	36061	40569	5	5.175
scaffold_384	44524	49212	5	5.175
scaffold_159	218381	227730	5	10.247
scaffold_159	184387	193929	5	13.529
scaffold_159	193953	209949	5	15.097
scaffold_159	209976	214471	5	16.598
scaffold_159	174659	177196	5	18.136
scaffold_140	16676	23347	5	25.893
scaffold_140	23469	34784	5	26.867
scaffold_140	72162	232716	5	30.756
scaffold_140	257431	271980	5	32.032
scaffold_140	272051	311281	5	32.032
scaffold_13	720072	747740	5	34.126
scaffold_140	346907	360402	5	34.126
scaffold_139	9642	90946	5	36.172
scaffold_139	254154	263851	5	36.172
scaffold_139	91087	253915	5	38.375
scaffold_269	31008	46641	5	41.616
scaffold_269	48907	68480	5	44.39
scaffold_30	209569	238989	5	44.39
scaffold_30	103811	116285	5	47.707
scaffold_30	274024	283457	5	51.133
scaffold_269	68817	139404	5	54.061
scaffold_30	3823	27525	5	54.061
scaffold_30	261560	270207	5	54.061
scaffold_30	270260	270512	5	54.061
scaffold_30	285529	294785	5	54.061
scaffold_30	299690	319389	5	54.061
scaffold_269	139516	150738	5	56.002
scaffold_156	147522	152525	5	59.691
scaffold_294	82281	83776	5	62.185
scaffold_30	558409	565169	5	63.776
scaffold_30	116676	127883	5	65.289
scaffold_156	211311	235722	5	66.954
scaffold_156	114046	128138	5	69.117
scaffold_112	112904	115132	5	71.504
scaffold_112	149442	167054	5	71.504
scaffold_112	184113	189709	5	71.504
scaffold_112	190836	197723	5	71.504
scaffold_112	215141	349999	5	71.504
scaffold_112	370856	447160	5	71.504
scaffold_132	233901	248556	5	71.504
scaffold_132	391170	391229	5	71.504
scaffold_149	33823	79209	5	71.504
scaffold_149	84962	108183	5	71.504
scaffold_149	124278	177352	5	71.504
scaffold_149	299028	341380	5	71.504
scaffold_156	169232	186929	5	71.504
scaffold_156	199322	202989	5	71.504
scaffold_156	206254	207583	5	71.504
scaffold_170	59045	79313	5	71.504
scaffold_170	79829	85365	5	71.504
scaffold_195	176800	189528	5	71.504
scaffold_197	941	12812	5	71.504
scaffold_197	56014	57471	5	71.504
scaffold_197	68031	81064	5	71.504
scaffold_197	81530	108765	5	71.504
scaffold_197	131101	144649	5	71.504
scaffold_197	151913	189588	5	71.504
scaffold_197	207542	229561	5	71.504
scaffold_223	15035	46939	5	71.504
scaffold_223	62761	70316	5	71.504
scaffold_223	103932	112662	5	71.504
scaffold_236	23275	33993	5	71.504
scaffold_236	37691	57279	5	71.504
scaffold_236	80017	105775	5	71.504
scaffold_236	179414	211121	5	71.504
scaffold_237	59651	76192	5	71.504
scaffold_237	92479	98788	5	71.504
scaffold_237	98883	154136	5	71.504
scaffold_243	31619	43841	5	71.504
scaffold_243	43876	45182	5	71.504
scaffold_251	126569	127026	5	71.504
scaffold_251	180246	194785	5	71.504
scaffold_29	55696	59470	5	71.504
scaffold_29	66693	71016	5	71.504
scaffold_29	72935	82970	5	71.504
scaffold_29	84447	157760	5	71.504
scaffold_29	161275	163796	5	71.504
scaffold_292	61627	62112	5	71.504
scaffold_292	67881	99592	5	71.504
scaffold_294	32801	49772	5	71.504
scaffold_294	61031	81896	5	71.504
scaffold_294	83943	100676	5	71.504
scaffold_30	327802	355102	5	71.504
scaffold_30	355636	389933	5	71.504
scaffold_30	389992	401805	5	71.504
scaffold_30	529808	545162	5	71.504
scaffold_30	547187	558220	5	71.504
scaffold_30	570978	591174	5	71.504
scaffold_30	611836	677538	5	71.504
scaffold_30	684085	756116	5	71.504
scaffold_30	763882	774174	5	71.504
scaffold_30	816710	836430	5	71.504
scaffold_300	1416	60873	5	71.504
scaffold_300	61062	86220	5	71.504
scaffold_311	117098	119367	5	71.504
scaffold_378	13091	13091	5	71.504
scaffold_378	17454	20064	5	71.504
scaffold_378	37259	40174	5	71.504
scaffold_444	12932	41689	5	71.504
scaffold_444	42252	46612	5	71.504
scaffold_500	1762	1762	5	71.504
scaffold_80	5148	5242	5	71.504
scaffold_80	6361	7016	5	71.504
scaffold_80	10108	10157	5	71.504
scaffold_80	34271	42834	5	71.504
scaffold_80	42907	64801	5	71.504
scaffold_80	99319	121563	5	71.504
scaffold_80	139054	187835	5	71.504
scaffold_80	267439	282220	5	71.504
scaffold_80	286250	302235	5	71.504
scaffold_80	342400	369813	5	71.504
scaffold_80	393110	449420	5	71.504
scaffold_80	472573	499790	5	71.504
scaffold_80	499824	505524	5	71.504
scaffold_80	505768	542204	5	71.504
scaffold_96	45289	56200	5	71.504
scaffold_96	138736	154797	5	71.504
scaffold_112	171328	184097	5	74.863
scaffold_300	93559	119392	5	74.863
scaffold_237	76240	82274	5	78.237
scaffold_112	202154	205447	5	81.014
scaffold_112	350227	370075	5	81.014
scaffold_12	3454	102270	5	81.014
scaffold_132	232347	233890	5	81.014
scaffold_156	128179	135579	5	81.014
scaffold_156	187564	199011	5	81.014
scaffold_223	70323	87050	5	81.014
scaffold_292	109023	120874	5	81.014
scaffold_294	53686	59299	5	81.014
scaffold_30	849200	873930	5	81.014
scaffold_346	29847	39315	5	81.014
scaffold_96	154831	164208	5	81.014
scaffold_96	164366	168284	5	81.014
scaffold_223	512	4302	5	83.65
scaffold_223	119308	121712	5	83.65
scaffold_149	181364	280861	5	87.44
scaffold_149	223364	223492	5	87.44
scaffold_251	76301	117959	5	87.44
scaffold_251	118483	126526	5	87.44
scaffold_251	127061	180148	5	87.44
scaffold_29	158117	161249	5	87.44
scaffold_354	16484	39892	5	87.44
scaffold_80	188179	267438	5	87.44
scaffold_80	282296	286223	5	87.44
scaffold_354	39915	44195	5	89.247
scaffold_29	173570	183632	5	90.915
scaffold_29	52117	52902	5	92.759
scaffold_29	183864	288598	5	94.993
scaffold_236	69896	79912	5	96.713
scaffold_236	57315	66699	5	98
scaffold_80	369955	373701	5	99.322
scaffold_251	117968	118452	5	101.892
scaffold_80	374333	392972	5	101.892
scaffold_29	288599	320789	5	105.328
scaffold_29	376659	377996	5	108.272
scaffold_29	321363	356090	5	111.251
scaffold_29	361197	376611	5	114.096
scaffold_29	379906	387194	5	116.958
scaffold_29	387721	423153	5	116.958
scaffold_29	428391	437184	5	116.958
scaffold_29	437326	441887	5	120.033
scaffold_29	449567	483454	5	120.033
scaffold_29	483568	510234	5	122.658
scaffold_29	504582	504805	5	122.658
scaffold_29	837127	852236	5	125.16
scaffold_29	805773	812822	5	127.135
scaffold_29	813713	831143	5	129.776
scaffold_101	262000	273576	5	132.019
scaffold_101	276165	309399	5	132.019
scaffold_29	753053	783022	5	132.019
scaffold_29	793383	805719	5	132.019
scaffold_29	733140	749685	5	134.332
scaffold_29	784175	792330	5	134.332
scaffold_29	831224	836773	5	134.332
scaffold_101	202200	261954	5	136.462
scaffold_229	179856	199416	5	139.426
scaffold_229	161745	179833	5	141.33
scaffold_101	74525	75849	5	142.454
scaffold_101	14375	26004	5	143.615
scaffold_101	31564	34229	5	143.615
scaffold_101	38663	53923	5	143.615
scaffold_101	57424	71593	5	143.615
scaffold_101	111817	198298	5	143.615
scaffold_229	158784	161621	5	143.615
scaffold_101	28034	29872	5	144.784
scaffold_101	35318	36896	5	146.961
scaffold_101	54182	57084	5	146.961
scaffold_101	26081	27930	5	150.185
scaffold_101	100699	110149	5	150.185
scaffold_229	153770	158710	5	150.185
scaffold_101	71626	74513	5	151.496
scaffold_229	199516	201683	5	152.692
scaffold_12	219134	231729	5	154.761
scaffold_12	192809	208937	5	156.831
scaffold_12	208979	216721	5	156.831
scaffold_229	119280	153698	5	156.831
scaffold_12	216769	216998	5	158.52
scaffold_229	53961	64558	5	160.101
scaffold_12	151641	192802	5	161.267
scaffold_229	2472	12237	5	161.267
scaffold_229	12896	13167	5	161.267
scaffold_229	18722	19487	5	161.267
scaffold_229	20059	27362	5	161.267
scaffold_229	27747	53872	5	161.267
scaffold_229	64622	77404	5	161.267
scaffold_229	80957	100690	5	161.267
scaffold_12	318192	318871	5	163.746
scaffold_229	12904	18650	5	163.746
scaffold_229	100881	106989	5	163.746
scaffold_12	234165	260302	5	166.346
scaffold_12	260831	288144	5	168.812
scaffold_12	303704	318173	5	168.812
scaffold_12	335923	343197	5	168.812
scaffold_12	331328	332095	5	171.267
scaffold_12	332100	335902	5	172.723
scaffold_12	319645	329935	5	176.054
scaffold_12	442240	457289	5	178.427
scaffold_12	536976	545752	5	178.427
scaffold_12	463446	525473	5	181.215
scaffold_12	525568	536949	5	183.288
scaffold_12	593339	600043	5	185.931
scaffold_12	614251	637002	5	185.931
scaffold_12	644212	655921	5	185.931
scaffold_12	654500	654813	5	185.931
scaffold_12	637028	640620	5	188.921
scaffold_12	550003	570020	5	191.226
scaffold_12	573894	593226	5	191.226
scaffold_12	602387	603683	5	191.226
scaffold_12	606427	606209	5	191.226
scaffold_12	608145	613164	5	191.226
scaffold_12	655941	660095	5	191.226
scaffold_12	663181	672690	5	191.226
scaffold_12	640920	643170	5	193.37
scaffold_12	706712	722023	5	196.742
scaffold_12	725922	735885	5	196.742
scaffold_12	740143	752909	5	196.742
scaffold_12	754302	755344	5	196.742
scaffold_12	757152	769501	5	196.742
scaffold_12	759037	759205	5	196.742
scaffold_12	776422	792080	5	196.742
scaffold_12	795250	811575	5	196.742
scaffold_12	815203	870847	5	196.742
scaffold_12	870977	871298	5	196.742
scaffold_12	958564	962444	5	196.742
scaffold_12	1044995	1046460	5	196.742
scaffold_12	811854	815192	5	200.316
scaffold_12	871459	876272	5	200.316
scaffold_12	755432	756291	5	204.292
scaffold_12	987778	995664	5	207.175
scaffold_12	915809	926774	5	211.129
scaffold_12	952552	958456	5	213.788
scaffold_12	927958	940221	5	216.357
scaffold_12	940318	952438	5	218.144
scaffold_12	998292	1003716	5	218.144
scaffold_12	1003761	1011903	5	221.108
scaffold_12	1012103	1022754	5	221.108
scaffold_12	1022830	1036064	5	221.108
scaffold_12	1042895	1043102	5	221.108
scaffold_12	1128577	1132551	5	224.219
scaffold_54	42137	46705	5	224.219
scaffold_54	17391	25814	5	226.333
scaffold_12	1074820	1080308	5	228.779
scaffold_12	1080374	1095753	5	231.353
scaffold_12	1049451	1054227	5	233.18
scaffold_12	1106913	1127286	5	233.18
scaffold_54	47561	49994	5	236.559
scaffold_54	51319	53299	5	240.103
scaffold_54	79968	109108	5	240.103
scaffold_54	365709	380979	5	240.103
scaffold_54	337870	351209	5	242.705
scaffold_54	76964	79673	5	245.048
scaffold_54	76063	76919	5	247
scaffold_54	351300	358816	5	247
scaffold_54	109936	337363	5	249.364
scaffold_54	358942	364052	5	249.364
scaffold_54	53420	57204	5	251.827
scaffold_54	62564	76020	5	251.827
scaffold_54	403992	408212	5	255.471
scaffold_54	408616	416787	5	258.138
scaffold_54	417999	420473	5	258.138
scaffold_54	485804	494497	5	258.138
scaffold_54	497049	554146	5	258.138
scaffold_54	586615	607098	5	258.138
scaffold_54	613963	618751	5	258.138
scaffold_54	625407	630536	5	258.138
scaffold_54	449267	467649	5	259.703
scaffold_54	619530	623847	5	261.296
scaffold_54	420505	449218	5	262.783
scaffold_54	638412	669899	5	265.854
scaffold_54	684457	690543	5	265.854
scaffold_54	690562	699219	5	267.857
scaffold_54	712723	715833	5	267.857
scaffold_54	680287	684374	5	270.91
scaffold_181	276521	277441	5	273.083
scaffold_181	226801	232274	5	274.486
scaffold_181	249309	262351	5	274.486
scaffold_181	262534	268297	5	276.808
scaffold_181	53512	109126	5	279.416
scaffold_181	110500	132846	5	283.364
scaffold_181	149245	225040	5	283.364
scaffold_47	672785	675035	5	290.747
scaffold_47	556245	560622	5	295.891
scaffold_47	566255	583976	5	300.847
scaffold_47	403587	416943	5	305.607
scaffold_47	433802	455508	5	305.607
scaffold_47	462289	466596	5	305.607
scaffold_47	621344	635901	5	305.607
scaffold_47	637719	641353	5	305.607
scaffold_47	650195	659629	5	305.607
scaffold_47	671079	672771	5	305.607
scaffold_47	484471	493487	5	311.671
scaffold_47	508858	554918	5	311.671
scaffold_47	619439	620900	5	311.671
scaffold_47	688096	692016	5	311.671
scaffold_47	106891	119980	5	318.465
scaffold_47	307580	324701	5	318.465
scaffold_47	385225	403568	5	318.465
scaffold_47	680644	687471	5	318.465
scaffold_47	184899	307367	5	323.715
scaffold_47	211402	211701	5	323.715
scaffold_47	135054	141724	5	327.244
scaffold_47	125445	134980	5	330.101
scaffold_47	87237	95167	5	331.965
scaffold_47	31945	55828	5	335.59
scaffold_47	56508	76961	5	338.473
scaffold_276	133030	135289	5	344.463
scaffold_276	121264	131501	5	346.221
scaffold_47	9815	23887	5	346.221
scaffold_276	67770	79099	5	350.806
scaffold_271	15590	25547	5	352.418
scaffold_276	44176	49935	5	352.418
scaffold_276	49957	67643	5	352.418
scaffold_276	79104	109007	5	352.418
scaffold_276	113308	119455	5	352.418
scaffold_277	20342	23559	5	355.964
scaffold_277	26982	46194	5	355.964
scaffold_277	46570	75242	5	357.603
scaffold_277	25057	26817	5	359.331
scaffold_277	26746	26535	5	359.331
scaffold_277	86827	103690	5	363.655
scaffold_277	77800	86080	5	366.269
scaffold_277	127714	128274	5	370.465
scaffold_277	121596	124988	5	373.549
scaffold_277	135135	142085	5	376.156
scaffold_277	128310	134928	5	379.217
scaffold_5	1306302	1308916	5	379.217
scaffold_5	1314604	1326602	5	380.857
scaffold_5	1133365	1141737	5	383.772
scaffold_5	1111879	1129545	5	385.52
scaffold_5	1146995	1151947	5	385.52
scaffold_5	1129625	1133111	5	387.385
scaffold_5	1048446	1053264	5	391.821
scaffold_5	1087077	1102432	5	391.821
scaffold_5	1105691	1111635	5	391.821
scaffold_5	538332	547730	5	395.397
scaffold_5	1007942	1019776	5	395.397
scaffold_5	1024624	1038688	5	395.397
scaffold_5	1040082	1046983	5	395.397
scaffold_5	1053536	1057249	5	395.397
scaffold_5	502443	513086	5	398.104
scaffold_5	531425	537255	5	398.104
scaffold_5	492212	498769	5	399.428
scaffold_5	518872	531297	5	401.571
scaffold_5	438876	446191	5	409.058
scaffold_5	448270	468227	5	409.058
scaffold_5	469777	479207	5	411.167
scaffold_5	486255	486397	5	411.167
scaffold_5	407222	408709	5	415.455
scaffold_5	417555	418437	5	415.455
scaffold_5	432159	432400	5	415.455
scaffold_5	415972	417018	5	417.941
scaffold_5	410642	415528	5	420.706
scaffold_5	385849	394745	5	425.367
scaffold_5	402093	407144	5	425.367
scaffold_5	374395	382263	5	429.205
scaffold_5	351137	364436	5	430.845
scaffold_5	342013	351105	5	434.601
scaffold_5	328163	332601	5	437.107
scaffold_5	334632	341961	5	437.107
scaffold_5	182054	187167	5	440.878
scaffold_5	110518	145297	5	444.822
scaffold_5	187269	188494	5	447.878
scaffold_5	202857	206187	5	447.878
scaffold_5	200587	202831	5	450.882
scaffold_5	206259	209509	5	453.129
scaffold_5	169821	181524	5	455.748
scaffold_5	223824	278517	5	459.451
scaffold_5	260182	260012	5	459.451
scaffold_5	198807	199534	5	461.215
scaffold_5	104711	105108	5	463.255
scaffold_5	146261	158292	5	463.255
scaffold_5	188872	194471	5	463.255
scaffold_5	214863	221269	5	463.255
scaffold_5	105134	110468	5	466.715
scaffold_5	91286	96528	5	470.353
scaffold_5	25665	25877	5	474.101
scaffold_5	13725	17897	5	477.194
scaffold_5	21084	25610	5	477.194
scaffold_5	26138	31715	5	477.194
scaffold_5	32659	37563	5	477.194
scaffold_5	50573	55388	5	477.194
scaffold_5	55473	56455	5	477.194
scaffold_5	57321	69084	5	477.194
scaffold_239	79786	86913	6	0
scaffold_239	98493	115526	6	2.958
scaffold_106	152420	153943	6	4.903
scaffold_239	53671	60937	6	4.903
scaffold_239	73164	79637	6	4.903
scaffold_239	92540	98482	6	4.903
scaffold_239	125270	128896	6	4.903
scaffold_239	129043	132784	6	4.903
scaffold_239	133907	133566	6	4.903
scaffold_239	138746	143371	6	4.903
scaffold_239	143584	143424	6	4.903
scaffold_26	37264	45120	6	4.903
scaffold_239	61064	65401	6	7.079
scaffold_267	4261	4499	6	9.461
scaffold_267	34865	44441	6	9.461
scaffold_267	53746	56021	6	9.461
scaffold_267	85687	96712	6	9.461
scaffold_267	85816	85978	6	9.461
scaffold_219	2909	9519	6	11.825
scaffold_219	113219	142112	6	11.825
scaffold_219	154512	176903	6	11.825
scaffold_219	208076	210660	6	11.825
scaffold_26	177079	188448	6	11.825
scaffold_26	255040	258876	6	11.825
scaffold_26	326177	332735	6	11.825
scaffold_26	389395	394151	6	11.825
scaffold_26	488199	516008	6	11.825
scaffold_26	638120	643827	6	11.825
scaffold_26	653410	661820	6	11.825
scaffold_26	718826	724800	6	11.825
scaffold_553	4028	5273	6	11.825
scaffold_106	96881	151815	6	14.452
scaffold_106	159619	168969	6	14.452
scaffold_106	52671	59165	6	18.401
scaffold_26	829153	836349	6	18.401
scaffold_106	89171	92619	6	22.071
scaffold_145	3652	5335	6	22.071
scaffold_26	645701	651038	6	22.071
scaffold_26	652513	653300	6	22.071
scaffold_26	699855	704091	6	22.071
scaffold_502	20790	22437	6	22.071
scaffold_502	22193	21919	6	22.071
scaffold_171	250457	251299	6	25.472
scaffold_26	103255	115481	6	25.472
scaffold_26	481653	487763	6	28.167
scaffold_171	221153	242313	6	29.789
scaffold_219	81853	89737	6	29.789
scaffold_219	210835	214261	6	29.789
scaffold_239	166737	169084	6	29.789
scaffold_26	120924	124518	6	29.789
scaffold_26	261531	266499	6	29.789
scaffold_26	370111	377561	6	29.789
scaffold_26	564127	569468	6	29.789
scaffold_26	585385	635479	6	29.789
scaffold_26	651188	652417	6	29.789
scaffold_26	704237	707973	6	29.789
scaffold_26	671249	683836	6	31.29
scaffold_26	52751	55824	6	33.484
scaffold_26	53841	54052	6	33.484
scaffold_26	684085	696506	6	36.418
[truncated: 2,630 more rows]
