# Supplementary material for: A New Reference Genome Assembly for the Microcrustacean Daphnia pulex
Source: G3 (Bethesda). 2017 Feb 22;7(5):1405–16. doi: 10.1534/g3.116.038638 (PMC5427498; doi:10.1534/g3.116.038638)
Supplement: Supplementary file 2 [file 1405FileS2.xlsx]

## Sheet: Sheet1
Gene family	Gene number
	PA42	TCO
Protein kinases, catalytic subunit	377	463
WD40-repeat	267	284
Eukaryotic proteases	221	247
TNF-like	202	155
I set domains	200	161
Classic zinc finger, C2H2	189	209
G proteins	178	226
RING finger domain, C3HC4	171	204
Ankyrin repeat	171	353
Rhodopsin-like	163	213
Canonical RBD	140	196
Tandem AAA-ATPase domain	140	256
Fibrinogen C-terminal domain-like	139	99
BTB/POZ domain	133	217
Tetratricopeptide repeat (TPR)	127	133
Spermadhesin, CUB domain	120	139
Armadillo repeat	116	136
Pleckstrin-homology domain (PH domain)	109	106
Homeodomain	106	121
Tachycitin	105	109
ABC transporter ATPase domain-like	99	127
LacY-like proton/sugar symporter	97	98
Tyrosine-dependent oxidoreductases	95	114
Glycerol-3-phosphate transporter	90	81
Fibronectin type III	86	84
V set domains (antibody variable domain-like)	84	83
Extended AAA-ATPase domain	81	94
Nucleosome core histones	78	111
PDZ domain	74	71
Calmodulin-like	74	88
SH3-domain	73	74
Phosphate binding protein-like	69	168
Ngr ectodomain-like	68	64
28-residue LRR	68	71
Cytochrome P450	68	79
Tropomyosin	63	66
Voltage-gated potassium channels	61	66
EGF-type module	60	71
MYND zinc finger	56	62
LDL receptor-like module	56	69
Myeloperoxidase-like	54	62
PAPS sulfotransferase	54	63
C-type lectin domain	54	70
Growth factor receptor domain	53	63
HLH, helix-loop-helix DNA-binding domain	52	57
Motor proteins	52	70
CRAL/TRIO domain	51	57
PHD domain	51	89
THAP domain	50	55
FucT-like	48	95
Cyclin A/CDK2-associated p19, Skp2	47	58
Tudor domain	47	62
Coagulogen	46	46
HMG-box	44	52
F-box domain	42	81
Integrin A (or I) domain	41	43
SAM (sterile alpha motif) domain	41	49
MIF4G domain-like	41	52
Ubiquitin-related	40	51
Acetyl-CoA synthetase-like	40	51
Acetylcholinesterase-like	39	39
Glutathione S-transferase (GST), C-terminal domain	39	40
Synaptotagmin-like (S variant)	39	52
Nucleotide and nucleoside kinases	37	57
Pancreatic carboxypeptidases	36	38
FAD-linked reductases, N-terminal domain	36	43
Papain-like	36	56
L-arabinose binding protein-like	35	34
CRAL/TRIO N-terminal domain	35	39
DBL homology domain (DH-domain)	34	30
Clathrin adaptor core protein	34	40
Myosin rod fragments	33	34
Chaperone J-domain	33	38
SH2 domain	32	22
Protein kinase cysteine-rich domain (cys2, phorbol-binding domain)	32	40
Glycosylating toxin catalytic domain-like	32	45
Ubiquitin carboxyl-terminal hydrolase, UCH	32	48
Astacin	31	34
Supernatant protein factor (SPF), C-terminal domain	31	34
Mitochondrial carrier	31	37
Calponin-homology domain, CH-domain	30	28
FYVE, a phosphatidylinositol-3-phosphate binding domain	30	29
Myb/SANT domain	30	30
Nicotinic receptor ligand binding domain-like	30	30
Adenylyl and guanylyl cyclase catalytic domain	30	31
LIM domain	30	35
DnaQ-like 3'-5' exonuclease	30	50
Eukaryotic type KH-domain (KH-domain type I)	30	58
Cadherin	29	24
Cold shock DNA-binding domain-like	29	39
PLC-like (P variant)	29	39
N-acetyl transferase, NAT	29	39
BCR-homology GTPase activation domain (BH-domain)	29	43
cAMP-binding domain	28	25
Neurotransmitter-gated ion-channel transmembrane pore	28	28
Type II chitinase	28	30
Glutathione S-transferase (GST), N-terminal domain	28	34
HEAT repeat	28	39
Leukotriene A4 hydrolase N-terminal domain	27	24
UDPGT-like	27	25
Formin homology 2 domain (FH2 domain)	27	26
Carbonic anhydrase	27	30
Retrovirus zinc finger-like domains	27	270
WW domain	26	24
Leukotriene A4 hydrolase catalytic domain	26	28
Small Kunitz-type inhibitors & BPTI-like toxins	26	31
Quinoprotein alcohol dehydrogenase-like	26	32
Actin/HSP70	26	32
Pancreatic carboxypeptidase, activation domain	25	24
Complement control module/SCR domain	25	27
CCCH zinc finger	25	28
Pan module (APPLE domain)	25	29
FAS1 domain	25	34
Dual specificity phosphatase-like	25	35
Internalin LRR domain	25	37
Chitinase insertion domain	24	23
Nuclear receptor ligand-binding domain	24	23
Laminin G-like module	24	24
UBC-related	24	25
Ypt/Rab-GAP domain of gyp1p	24	27
Nuclear receptor	24	28
Cyclin	24	29
Calcium ATPase, transmembrane domain M	24	34
Second domain of FERM	23	24
FHA domain	23	26
Histone lysine methyltransferases	23	26
Globins	23	26
Spectrin repeat	23	30
Cyclophilin (peptidylprolyl isomerase)	22	17
Thioltransferase	22	20
Phosphotyrosine-binding domain (PTB)	22	21
UBA domain	22	22
UbiE/COQ5-like	22	22
Class I aminoacyl-tRNA synthetases (RS), catalytic domain	22	23
Leucine zipper domain	22	23
Alcohol dehydrogenase-like, C-terminal domain	22	25
RecA protein-like (ATPase-domain)	22	30
Vitelline membrane outer protein-I (VMO-I)	21	8
Ras-binding domain, RBD	21	19
Pancreatic lipase, N-terminal domain	21	22
Alcohol dehydrogenase-like, N-terminal domain	21	23
Arrestin/Vps26-like	21	23
Calcium ATPase, transduction domain A	21	28
FAD/NAD-linked reductases, N-terminal and central domains	21	30
SNF-like	21	33
beta 1,4 galactosyltransferase (b4GalT1)	20	15
TSP-1 type 1 repeat	20	16
Elongation factors	20	18
ALDH-like	20	19
Class II aminoacyl-tRNA synthetase (aaRS)-like, catalytic domain	20	21
Meta-cation ATPase, catalytic domain P	20	23
Hect, E3 ligase catalytic domain	20	30
Kelch motif	20	31
Bromodomain	20	33
Extracellular domain of cell surface receptors	19	13
Matrix metalloproteases, catalytic domain	19	13
Ovomucoid domain III-like	19	14
ZZ domain	19	16
t-snare proteins	19	16
PX domain	19	19
TBP-associated factors, TAFs	19	19
Gastric lipase	19	20
Third domain of FERM	19	21
Multidrug resistance efflux transporter EmrE	19	22
GUN4-associated domain	19	23
SNARE fusion complex	19	23
Caspase catalytic domain	19	27
Nitrogenase iron protein-like	19	31
Double-stranded RNA-binding domain (dsRBD)	19	35
Higher-molecular-weight phosphotyrosine protein phosphatases	19	36
DNA ligase/mRNA capping enzyme postcatalytic domain	18	16
Forkhead DNA-binding domain	18	18
Regulator of G-protein signaling, RGS	18	18
Tetraspanin	18	19
Metal cation-transporting ATPase, ATP-binding domain N	18	21
YccV-like	18	24
PBS lyase HEAT-like repeat	18	27
C1 set domains (antibody constant domain-like)	17	13
DNA/RNA non-specific endonuclease	17	14
HkH motif-containing C2H2 finger	17	16
Retinol binding protein-like	17	17
Sm motif of small nuclear ribonucleoproteins, SNRNP	17	18
Lipovitellin-phosvitin complex; beta-sheet shell regions	17	23
Hypoxia-inducible factor HIF ihhibitor (FIH1)	17	23
Regulator of chromosome condensation RCC1	16	11
Proteasome subunits	16	15
Lipovitellin-phosvitin complex, superhelical domain	16	20
GABA-aminotransferase-like	16	21
ABC transporter transmembrane region	16	22
YWTD domain	16	25
Ran binding protein zinc finger-like	16	34
Thyroglobulin type-1 domain	15	7
EF-hand modules in multidomain proteins	15	12
Crotonase-like	15	15
Anticodon-binding domain of a subclass of class I aminoacyl-tRNA synthetases	15	15
First domain of FERM	15	15
Rna1p (RanGAP1), N-terminal domain	15	15
MAM domain	15	15
PDI-like	15	16
VWC domain	15	19
mRNA capping enzyme	15	20
Cystathionine synthase-like	15	22
Neutral endopeptidase (neprilysin)	15	30
Ricin B-like	15	64
Carbon-carbon bond hydrolase	14	12
Hairpin loop containing domain	14	13
Prefoldin	14	15
MutT-like	14	15
Exostosin	14	16
Integrin alpha N-terminal domain	14	17
Amylase, catalytic domain	14	17
PR-1-like	14	22
BAR domain	14	30
Single strand DNA-binding domain, SSB	14	40
MMP N-terminal domain	13	9
Glycosyl transferases group 1	13	10
SCF ubiquitin ligase complex WHB domain	13	10
Snake venom toxins	13	10
Ras GEF	13	11
Cullin repeat	13	11
Cullin homology domain	13	12
PDEase	13	12
FKBP immunophilin/proline isomerase	13	13
Hypoxia-inducible factor Hif2a, C-terminal domain	13	13
CBS-domain pair	13	13
HCP-like	13	14
SPRY domain	13	14
TAP-C domain-like	13	14
NodB-like polysaccharide deacetylase	13	14
Annexin	13	15
GMC oxidoreductases	13	17
HspBP1 domain	13	19
Phoshoinositide 3-kinase (PI3K), catalytic domain	13	20
Glutathione peroxidase-like	13	20
Tetramerization domain of potassium channels	13	20
FkbM-like	13	30
beta-sandwich domain of Sec23/24	13	44
Chromo domain	13	45
Plexin repeat	12	8
Heat shock protein 70kD (HSP70), C-terminal subdomain	12	10
EF-Tu/eEF-1alpha/eIF2-gamma C-terminal domain	12	10
Group II chaperonin (CCT, TRIC), intermediate domain	12	10
Discoidin domain (FA58C, coagulation factor 5/8 C-terminal domain)	12	11
Group II chaperonin (CCT, TRIC), apical domain	12	11
HSP20	12	11
DEATH domain, DD	12	11
Ammonium transporter	12	11
IBR domain	12	12
Glycosyl hydrolases family 16	12	12
Acetylhydrolase	12	12
Frizzled cysteine-rich domain	12	13
Pyridoxal-dependent decarboxylase	12	13
PAZ domain	12	14
Medium chain acyl-CoA dehydrogenase-like, C-terminal domain	12	14
Glycerol-3-phosphate (1)-acyltransferase	12	15
Diap1 N-terninal region-like	12	23
Ribonuclease PH domain 2-like	11	8
Laminin-type module	11	10
Band 7/SPFH domain	11	10
Transglutaminase core	11	10
Group II chaperonin (CCT, TRIC), ATPase domain	11	10
FMN-linked oxidoreductases	11	10
Arginine methyltransferase	11	12
Ferritin	11	12
Translational machinery components	11	12
FCH domain	11	13
6-phosphogluconate dehydrogenase-like, N-terminal domain	11	13
Neurolysin-like	11	13
PIWI domain	11	13
DPP6 N-terminal domain-like	11	14
Reprolysin-like	11	14
Aldo-keto reductases (NADP)	11	15
Cu,Zn superoxide dismutase-like	11	16
CAC2371-like	11	17
beta-glycanases	11	18
Medium chain acyl-CoA dehydrogenase, NM (N-terminal and middle) domains	11	18
Plakophilin 1 helical region	11	26
RNA-polymerase beta-prime	11	29
Heat shock protein 90, HSP90, N-terminal domain	11	32
Ribonuclease H	11	35
Haloperoxidase	10	6
Tricorn protease domain 2	10	7
T-box	10	7
DNA repair protein MutS, domain III	10	7
Clathrin coat assembly domain	10	8
Rhomboid-like	10	9
Protein serine/threonine phosphatase	10	10
Transcriptional factor domain	10	10
Smc hinge domain	10	10
alpha-mannosidase, C-terminal domain	10	10
Histidine acid phosphatase	10	10
NHL repeat	10	11
SOCS box-like	10	11
PP2C-like	10	11
Anti-sigma factor antagonist SpoIIaa	10	11
Apolipoprotein A-I	10	12
Tubulin, GTPase domain	10	13
beta-N-acetylhexosaminidase catalytic domain	10	13
MATH domain	10	14
Mo25 protein	10	14
Methuselah ectodomain	10	14
Cystatins	10	15
Creatinase/aminopeptidase	10	16
Sec1/munc18-like (SM) proteins	10	22
Paired domain	10	25
Hermes transposase-like	10	74
Serpins	9	6
Fibronectin type I module	9	6
L30e/L7ae ribosomal proteins	9	7
Enabled/VASP homology 1 domain (EVH1 domain)	9	7
Sema domain	9	7
RUN domain	9	8
Transducin (alpha subunit), insertion domain	9	8
Platelet-derived growth factor-like	9	8
Polypeptide N-acetylgalactosaminyltransferase 1, N-terminal domain	9	9
Transglutaminase N-terminal domain	9	9
Transforming growth factor (TGF)-beta	9	9
Methyl-CpG-binding domain, MBD	9	9
YicI catalytic domain-like	9	9
PCI domain (PINT motif)	9	10
BRCT domain	9	10
Aquaporin-like	9	11
SAP domain	9	11
UBX domain	9	12
Tubulin, C-terminal domain	9	12
Biotinyl/lipoyl-carrier proteins and domains	9	13
Ribonuclease PH domain 1-like	9	13
Carboxylesterase	9	13
R3H domain	9	14
Integrin domains	9	14
Ferredoxin reductase FAD-binding domain-like	9	14
Pyk2-associated protein beta ARF-GAP domain	9	15
PWWP domain	9	15
Mammalian PLC	9	16
DNase I-like	9	159
Leucine-rich repeat variant	8	5
EF-G/eEF-2 domains III and V	8	6
BEACH domain	8	6
SRA domain-like	8	6
Cdc48 N-terminal domain-like	8	7
Erythroid transcription factor GATA-1	8	7
Bacterial dinuclear zinc exopeptidases	8	8
Diacylglycerol kinase-like	8	8
Transglutaminase, two C-terminal domains	8	8
Formate/glycerate dehydrogenases, NAD-domain	8	8
Isoprenyl diphosphate synthases	8	8
DEP domain	8	8
RWD domain	8	8
DNA replication initiator (cdc21/cdc54) N-terminal domain	8	9
alpha-mannosidase	8	9
H-NOX domain	8	9
B-box zinc-binding domain	8	9
p120GAP domain-like	8	10
Heat shock protein 70kD (HSP70), peptide-binding domain	8	10
ets domain	8	10
HAT/Suf repeat	8	10
DNA polymerase I	8	11
Complement components	8	11
Subtilases	8	11
AAT-like	8	13
Acyl-CoA binding protein	8	13
Elafin-like	7	4
Cdc48 domain 2-like	7	5
IF2B-like	7	5
RNA-polymerase beta	7	5
LysM domain	7	6
Cytochrome p450 reductase N-terminal domain-like	7	6
ARID domain	7	6
Vertebrate phospholipase A2	7	6
Clc chloride channel	7	6
Fatty acid binding protein-like	7	6
PA domain	7	6
YhhF-like	7	6
Second domain of Mu2 adaptin subunit (ap50) of ap2 adaptor	7	6
MHCK/EF2 kinase	7	6
Cytochrome b5	7	7
Scavenger receptor cysteine-rich (SRCR) domain	7	7
Psq domain	7	7
HIT (HINT, histidine triad) family of protein kinase-interacting proteins	7	7
MPP-like	7	7
Class I alpha-1;2-mannosidase, catalytic domain	7	7
YicI N-terminal domain-like	7	7
Glycosyl hydrolase family 7 catalytic core	7	7
Viral histone H3 Lysine 27 Methyltransferase	7	8
Cryptochrome/photolyase, N-terminal domain	7	8
Hairy Orange domain	7	8
Hormone receptor domain	7	8
DNA ligase	7	8
U-box	7	8
Sec7 domain	7	8
JAB1/MPN domain	7	8
Rap/Ran-GAP	7	8
Putative glucosidase YicI, domain 3	7	8
BC ATP-binding domain-like	7	9
Type 2 phosphatidic acid phosphatase, PAP2	7	9
Carboxypeptidase regulatory domain	7	9
Inositol polyphosphate kinase (IPK)	7	9
alpha-mannosidase, domain 2	7	9
Anticodon-binding domain of Class II aaRS	7	9
Alpha-macroglobulin receptor domain	7	9
Gamma-glutamyltranspeptidase-like	7	9
Filamin repeat (rod domain)	7	10
Cap-Gly domain	7	11
Histone deacetylase, HDAC	7	12
Poly(ADP-ribose) polymerase, C-terminal domain	7	12
Oxysterol-binding protein	7	14
RNA helicase	7	18
RNase III catalytic domain-like	7	46
Molybdenum cofactor-binding domain	6	3
NKL-like	6	3
NTF2-like	6	4
L27 domain	6	4
Antifungal peptide scarabaecin	6	4
C2HC finger	6	4
Phosphatidylinositol phosphate kinase IIbeta, PIPK IIbeta	6	4
Prohormone convertase 1 pro-domain	6	4
Mib/herc2 domain	6	5
Galactosyltransferase LgtC	6	5
Ran-binding domain	6	5
Glyceraldehyde-3-phosphate dehydrogenase-like, N-terminal domain	6	5
GS domain	6	5
Phosphoglucomutase, first 3 domains	6	5
Pointed domain	6	5
APC10-like	6	5
Penta-EF-hand proteins	6	6
Variant RING domain	6	6
NLI interacting factor-like phosphatase	6	6
Renal dipeptidase	6	6
Linker histone H1/H5	6	6
Zf-UBP	6	6
Thiolase-related	6	6
Nuclease	6	6
Blood coagulation inhibitor (disintegrin)	6	6
Myotubularin-like phosphatases	6	6
Elongation factor TFIIS domain 2	6	6
beta-N-acetylhexosaminidase domain	6	6
Polo-box duplicated region	6	6
Proprotein convertase P-domain	6	6
Ganglioside M2 (gm2) activator	6	7
E-set domains of sugar-utilizing enzymes	6	7
Cation efflux protein transmembrane domain-like	6	7
ValRS/IleRS/LeuRS editing domain	6	7
Cofilin-like	6	7
Creatinase/prolidase N-terminal domain	6	7
FolH catalytic domain-like	6	7
Exportin HEAT-like repeat	6	8
Transcription factor IIB (TFIIB), core domain	6	8
PB1 domain	6	8
Peptidylglycine alpha-hydroxylating monooxygenase, PHM	6	8
Somatomedin B domain	6	8
CalX-beta domain	6	8
L-aminoacid/polyamine oxidase	6	9
alpha-Amylases, C-terminal beta-sheet domain	6	9
5' to 3' exonuclease catalytic domain	6	9
DNA topoisomerase II binding protein 1, TopBP1	6	10
Eukaryotic EndoU ribonuclease	6	10
Phoshoinositide 3-kinase (PI3K) helical domain	6	11
DNA gyrase/MutL, second domain	6	13
Pre-protein crosslinking domain of SecA	6	14
Hsp90 middle domain	6	26
Prokaryotic proteases	5	1
SEA domain	5	2
Trunk domain of Sec23/24	5	3
p8-MTCP1	5	3
DNA polymerase processivity factor	5	3
Purine and uridine phosphorylases	5	3
Achaeal helicase C-terminal domain	5	3
Formate/glycerate dehydrogenases, substrate-binding domain	5	3
Pseudouridine synthase I TruA	5	3
ADPRibase-Mn-like	5	3
Purple acid phosphatase-like	5	3
PAH2 domain	5	3
5' to 3' exonuclease, C-terminal subdomain	5	3
Chromo barrel domain	5	3
VPS9 domain	5	4
U2A'-like	5	4
Glycosyl hydrolases family 35 catalytic domain	5	4
NOL1/NOP2/sun	5	4
Transducin (heterotrimeric G protein), gamma chain	5	4
Spore coat polysaccharide biosynthesis protein SpsA	5	4
Clathrin heavy-chain linker domain	5	4
Endostatin	5	4
Rel/Dorsal transcription factors, DNA-binding domain	5	4
HIT zinc finger	5	4
Ribosomal proteins L15p and L18e	5	4
GHMP Kinase, N-terminal domain	5	4
Anticodon-binding domain	5	4
Staphylococcal nuclease	5	4
Mob1/phocein	5	4
SMAD MH1 domain	5	4
CAD domain	5	4
L domain	5	5
BC N-terminal domain-like	5	5
RNA editing terminal uridyl transferase 2, RET2, domain 2	5	5
Cryptochrome/photolyase FAD-binding domain	5	5
DnaJ/Hsp40 cysteine-rich domain	5	5
HSP40/DnaJ peptide-binding domain	5	5
NADPH-cytochrome p450 reductase FAD-binding domain-like	5	5
DNA-repair protein XRCC1	5	5
Dimeric isocitrate & isopropylmalate dehydrogenases	5	5
Galactose oxidase, central domain	5	5
Cell cycle control phosphatase, catalytic domain	5	5
CHHC finger	5	5
Roadblock/LC7 domain	5	5
1,3-glucuronyltransferase	5	5
Autophagin-like	5	5
Amidase signature (AS) enzymes	5	5
BTG domain-like	5	5
Sir2 family of transcriptional regulators	5	5
GRAM domain	5	5
Phosphonoacetate hydrolase	5	5
RNA methyltransferase FtsJ	5	5
Nucleoporin domain	5	5
PUA domain	5	5
DUSP, domain in ubiquitin-specific proteases	5	5
PreBEACH PH-like domain	5	5
MBT repeat	5	5
Selenoprotein W-related	5	5
Galectin (animal S-lectin)	5	5
Family 1 of glycosyl hydrolase	5	5
Pseudouridine synthase RsuA/RluD	5	5
Transferrin receptor-like dimerisation domain	5	5
Neurotrophin	5	5
BLES03-like	5	5
Leucine rich effector protein YopM	5	6
WWE domain	5	6
PIN domain	5	6
Tim10/DDP	5	6
DNA polymerase III clamp loader subunits, C-terminal domain	5	6
5'-nucleotidase (syn. UDP-sugar hydrolase), N-terminal domain	5	6
Pepsin-like	5	6
Aminoacid dehydrogenase-like, C-terminal domain	5	6
RPR domain (SMART 00582 )	5	6
ML domain	5	6
Aminomethyltransferase folate-binding domain	5	6
La domain	5	6
Inositol polyphosphate 5-phosphatase (IPP5)	5	6
SMAD domain	5	6
Putative isomerase YbhE	5	6
Ta1320-like	5	6
Arylsulfatase	5	7
PhyH-like	5	7
FAD-linked oxidases, N-terminal domain	5	7
NADPH-cytochrome p450 reductase-like	5	7
MIT domain	5	7
Alkaline phosphatase	5	7
N-type ATP pyrophosphatases	5	7
Ubiquitin activating enzymes (UBA)	5	7
Ribokinase-like	5	7
beta-CASP RNA-metabolising hydrolases	5	7
SIAH, seven in absentia homolog	5	7
Phosphoribosyltransferases (PRTases)	5	8
Class I glutamine amidotransferases (GAT)	5	8
MIR domain	5	8
Ubiquitin thiolesterase protein OTUB2 (Otubain-2)	5	8
Outer arm dynein light chain 1	5	9
Multidrug efflux transporter AcrB transmembrane domain	5	9
Toll/Interleukin receptor TIR domain	5	11
Cytochrome c3-like	5	12
Aromatic dioxygenase reductase-like	5	12
Methyl-accepting chemotaxis protein (MCP) signaling domain	5	23
N-terminal domain of the delta subunit of the F1F0-ATP synthase	4	1
N-terminal, heterodimerisation domain of RBP7 (RpoE)	4	2
Transcription factor grauzone Cg33133-Pa, zinc finger associated domain	4	2
SelR domain	4	2
The central core domain of TFIIE beta	4	2
C-terminal domain of PLC-beta	4	2
Fucose binding lectin	4	2
BAG domain	4	2
Oxygen-independent coproporphyrinogen III oxidase HemN	4	2
Aspartyl dipeptidase PepE	4	3
N5-glutamine methyltransferase, HemK	4	3
Class II glutamine amidotransferases	4	3
NAD kinase-like	4	3
Carboxylesterase/thioesterase 1	4	3
Shikimate kinase (AroK)	4	3
Calbindin D9K	4	3
Eps15 homology domain (EH domain)	4	3
CO dehydrogenase molybdoprotein N-domain-like	4	3
DPP6 catalytic domain-like	4	3
TRAPP components	4	3
Proline iminopeptidase-like	4	3
Phosducin	4	3
SWIB/MDM2 domain	4	3
Prokaryotic type I DNA topoisomerase	4	3
acyl-CoA oxidase C-terminal domains	4	3
acyl-CoA oxidase N-terminal domains	4	3
DIX domain	4	3
Osteonectin	4	3
Succinyl-CoA synthetase, beta-chain, N-terminal domain	4	3
Pseudouridine synthase II TruB	4	3
N-terminal domain of adrenodoxin reductase-like	4	3
Sterol carrier protein, SCP	4	3
TS-N domain	4	3
Rad21/Rec8-like	4	3
Molybdenum cofactor biosynthesis protein MoeB	4	3
C5 cytosine-specific DNA methylase, DCM	4	3
Trefoil	4	3
BC C-terminal domain-like	4	4
SWIRM domain	4	4
NAP-like	4	4
Ribosomal proteins L24p and L21e	4	4
NagD-like	4	4
LEM domain	4	4
Arfaptin, Rac-binding fragment	4	4
Pumilio repeat	4	4
5'-nucleotidase (syn. UDP-sugar hydrolase), C-terminal domain	4	4
GAS2 domain	4	4
LDH N-terminal domain-like	4	4
Lactate & malate dehydrogenases, C-terminal domain	4	4
BSD domain	4	4
Insulin-like	4	4
RUNT domain	4	4
Lrp/AsnC-like transcriptional regulator N-terminal domain	4	4
Ribosomal protein L18 and S11	4	4
GAF domain	4	4
Lesion bypass DNA polymerase (Y-family), little finger domain	4	4
Protein prenylyltransferase	4	4
Ribosomal S5 protein, N-terminal domain	4	4
Gamma-glutamyl cyclotransferase-like	4	4
G domain-linked domain	4	4
CAT-like	4	4
Branched-chain alpha-keto acid dehydrogenase PP module	4	4
Kringle modules	4	4
Exocyst complex component	4	4
Branched-chain alpha-keto acid dehydrogenase Pyr module	4	4
POU-specific domain	4	4
Isochorismatase-like hydrolases	4	4
Glyoxalase II (hydroxyacylglutathione hydrolase)	4	4
Dihydrofolate reductases	4	4
Succinyl-CoA synthetase domains	4	4
(Glycosyl)asparaginase	4	4
TNF receptor-like	4	4
Clostridium neurotoxins, the second last domain	4	4
Hevein-like agglutinin (lectin) domain	4	4
Colipase-binding domain	4	4
Phosphatidylethanolamine binding protein	4	5
STAR domain	4	5
AlkB-like	4	5
Poly(A) polymerase, PAP, N-terminal domain	4	5
HtrA-like serine proteases	4	5
AN1-like Zinc finger	4	5
a tRNA synthase domain	4	5
RecQ helicase DNA-binding domain-like	4	5
HR1 repeat	4	5
VHS domain	4	5
Sedlin (SEDL)	4	5
Tryptophan synthase beta subunit-like PLP-dependent enzymes	4	5
Lesion bypass DNA polymerase (Y-family), catalytic domain	4	5
Succinate dehydrogenase/fumarate reductase flavoprotein N-terminal domain	4	5
Hemopexin-like domain	4	5
Class I aldolase	4	5
Haloalkane dehalogenase	4	5
FtsH protease domain-like	4	5
Hydroxyisobutyrate and 6-phosphogluconate dehydrogenase domain	4	5
LON domain-like	4	5
Insect phospholipase A2	4	5
SOUL heme-binding protein	4	5
Glycerol kinase	4	6
Calpain large subunit, catalytic domain (domain II)	4	6
Penicillin synthase-like	4	6
Gelsolin-like	4	6
2Fe-2S ferredoxin domains from multidomain proteins	4	6
NF-kappa-B/REL/DORSAL transcription factors, C-terminal domain	4	6
Cysteine-rich DNA binding domain, (DM domain)	4	6
A DNA-binding domain in eukaryotic transcription factors	4	6
Integrin beta EGF-like domains	4	6
Aromatic aminoacid monoxygenases, catalytic and oligomerization domains	4	6
HBL-like	4	7
Reductases	4	7
Brix domain	4	7
Nucleoside diphosphate kinase, NDK	4	8
Cytidylytransferase	4	8
Hypothetical protein cg14615-pa	4	8
Inhibitor of apoptosis (IAP) repeat	4	8
Inositol monophosphatase/fructose-1,6-bisphosphatase-like	4	8
alpha-catenin/vinculin	4	9
IP3 receptor type 1 binding core, domain 2	4	9
DNA gyrase/MutL, N-terminal domain	4	23
TehB-like	4	27
GlmU C-terminal domain-like	3	0
L,D-transpeptidase catalytic domain-like	3	0
2,3-Bisphosphoglycerate-independent phosphoglycerate mutase, catalytic domain	3	1
Hook domain	3	1
Ribosomal protein L13	3	1
Eukaryotic glutathione synthetase ATP-binding domain	3	1
Eukaryotic glutathione synthetase, substrate-binding domain	3	1
C-terminal domain of adenylylcyclase associated protein	3	1
Cell cycle regulatory proteins	3	1
Gar1-like SnoRNP	3	1
Tetrapyrrole methylase	3	1
Oligoxyloglucan reducing end-specific cellobiohydrolase	3	1
Deoxycytidylate deaminase-like	3	2
FAD-dependent thiol oxidase	3	2
Cysteine dioxygenase type I	3	2
Vanillyl-alcohol oxidase-like	3	2
N-terminal PAS domain of Pas kinase	3	2
DNA repair protein Rad51, N-terminal domain	3	2
VPS36 N-terminal domain-like	3	2
Molybdenum-containing oxidoreductases-like dimerisation domain	3	2
PUG domain	3	2
2Fe-2S ferredoxin-related	3	2
AraD-like aldolase/epimerase	3	2
(Uracil-5-)-methyltransferase	3	2
Fibrinogen coiled-coil and central regions	3	2
hypothetical RNA methyltransferase	3	2
Putative anticodon-binding domain of alanyl-tRNA synthetase (AlaRS)	3	2
Catalytic subunit of bi-partite nucleotidyltransferase	3	2
2'-5' RNA ligase LigT	3	2
Huristasin-like	3	2
GABARAP-like	3	2
Terpene synthases	3	2
FIS-like	3	2
Clavaminate synthase	3	2
Protein-L-isoaspartyl O-methyltransferase	3	3
Translation initiation factor eIF4e	3	3
DNA mismatch repair protein MutL	3	3
UAS domain	3	3
Adenosine/AMP deaminase	3	3
Tissue inhibitor of metalloproteinases, TIMP	3	3
Ribosomal protein L14e	3	3
C-terminal domain of alpha and beta subunits of F1 ATP synthase	3	3
N-terminal domain of alpha and beta subunits of F1 ATP synthase	3	3
APH phosphotransferases	3	3
Ferredoxin domains from multidomain proteins	3	3
Helical domain of Sec23/24	3	3
AlaX-M N-terminal domain-like	3	3
Succinate dehydrogenase/Fumarate reductase transmembrane subunits (SdhC/FrdC and SdhD/FrdD)	3	3
Trehalose-phosphatase	3	3
CAF1-like ribonuclease	3	3
Multidomain sulfurtransferase (rhodanese)	3	3
TFIIH domain	3	3
Bacterial lipase	3	3
CSE2-like	3	3
ECR1 N-terminal domain-like	3	3
Clathrin heavy chain proximal leg segment	3	3
Choline kinase	3	3
Small-conductance potassium channel	3	3
Dimerization-anchoring domain of cAMP-dependent PK regulatory subunit	3	3
Ribosomal protein S15	3	3
HCDH C-domain-like	3	3
Phosphoglucomutase, C-terminal domain	3	3
Spermidine synthase	3	3
Vacuolar sorting protein domain	3	3
Moesin tail domain	3	3
GDI-like N domain	3	3
Sec63 N-terminal domain	3	3
P4 origin-binding domain-like	3	3
CO dehydrogenase flavoprotein C-terminal domain-like	3	3
CO dehydrogenase flavoprotein N-terminal domain-like	3	3
Ribosomal protein L3	3	3
Expressed protein At2g23090/F21P24.15	3	3
Intermediate filament protein, coiled coil region	3	3
Mannose 6-phosphate receptor domain	3	3
GYF domain	3	3
TNF-alpha converting enzyme, TACE, catalytic domain	3	3
tRNA-intron endonuclease catalytic domain-like	3	3
Peripheral subunit-binding domain of 2-oxo acid dehydrogenase complex	3	3
Ribosomal protein S10	3	3
Ubiquitin carboxyl-terminal hydrolase UCH-L	3	3
Epoxide hydrolase	3	3
ATP-binding domain of peptide synthetases	3	3
Branched-chain alpha-keto acid dehydrogenase beta-subunit, C-terminal-domain	3	3
Synatpobrevin N-terminal domain	3	3
DEK C-terminal domain	3	3
TIM44-like	3	3
GDNF receptor-like	3	3
VHP, Villin headpiece domain	3	3
Threonyl-tRNA synthetase (ThrRS), second 'additional' domain	3	3
L-alanine dehydrogenase-like	3	3
MSP-like	3	3
CCHHC domain	3	3
FF domain	3	3
6-phosphofructo-2-kinase/fructose-2,6-bisphosphatase, phosphatase domain	3	3
Hydantoinase (dihydropyrimidinase)	3	3
Phospholipase D	3	3
MOSC N-terminal domain-like	3	3
MOSC (MOCO sulphurase C-terminal) domain	3	3
Phenylalanine metabolism regulatory domain	3	3
Ribosomal protein L10-like	3	3
RhoGDI-like	3	3
Mitochondrial ribosomal protein L51/S25/CI-B8 domain	3	3
gamma-carbonic anhydrase-like	3	3
L-aspartase/fumarase	3	3
ATP sulfurylase catalytic domain	3	3
ATP sulfurylase N-terminal domain	3	3
Pectate lyase-like	3	3
Ribosomal protein L11 methyltransferase PrmA	3	3
eIF1-like	3	3
Extradiol dioxygenases	3	3
Bactericidal permeability-increasing protein, BPI	3	3
Peptidyl carrier domain	3	3
EXOSC10 HRDC domain-like	3	3
BolA-like	3	3
TATA-box binding protein (TBP), C-terminal domain	3	3
Other IPT/TIG domains	3	3
Nuclear receptor coactivator interlocking domain	3	3
Crustacean CHH/MIH/GIH neurohormone	3	3
MIF-related	3	3
Xylose isomerase	3	3
Beta-galactosidase LacA, domains 4 and 5	3	4
Zn-finger domain of Sec23/24	3	4
Phosphoribulokinase/pantothenate kinase	3	4
Ribosomal protein S18	3	4
Chemosensory protein Csp2	3	4
Nop domain	3	4
HMA, heavy metal-associated domain	3	4
Sec63 C-terminal domain-like	3	4
Patatin	3	4
F1F0 ATP synthase subunit C	3	4
Multidomain cupredoxins	3	4
CUE domain	3	4
SpoU-like RNA 2'-O ribose methyltransferase	3	4
XPF/Rad1/Mus81 nuclease	3	4
Peptidyl-tRNA hydrolase II	3	4
Succinate dehydrogenase/fumarate reductase flavoprotein C-terminal domain	3	4
Succinate dehydrogenase/fumarate reductase flavoprotein, catalytic domain	3	4
Troponin I	3	4
Cofactor-dependent phosphoglycerate mutase	3	4
Aminomethyltransferase beta-barrel domain	3	4
Protein prenyltransferases	3	4
Surp module (SWAP domain)	3	4
DPY module	3	4
ATP-dependent DNA ligase catalytic domain	3	4
5' nucleotidase-like	3	4
beta-Galactosidase/glucuronidase, N-terminal domain	3	4
beta-Galactosidase/glucuronidase domain	3	4
BRK domain-like	3	4
Phoshatidylinositol transfer protein, PITP	3	4
Choline/Carnitine O-acyltransferase	3	4
Hydantoinase (dihydropyrimidinase), catalytic domain	3	4
Prokaryotic type KH domain (KH-domain type II)	3	4
Calsequestrin	3	4
Adenosine-5'phosphosulfate kinase (APS kinase)	3	4
IMD domain	3	4
Heme-binding PAS domain	3	4
Cell cycle transcription factor e2f-dp	3	4
Trehalose-6-phosphate synthase, OtsA	3	4
Kix domain of CBP (creb binding protein)	3	4
Putative alpha-L-fucosidase, catalytic domain	3	4
BT0923-like	3	4
B56-like	3	5
MAPEG domain	3	5
Calpain large subunit, middle domain (domain III)	3	5
Trehalase-like	3	5
Cellulases catalytic domain	3	5
Conserved domain common to transcription factors TFIIS, elongin A, CRSP70	3	5
53BP1	3	5
Centromere-binding	3	6
RIO1-like kinases	3	6
Histone H3 K4-specific methyltransferase SET7/9 N-terminal domain	3	6
Sphingomyelin phosphodiesterase-like	3	6
Mitotic arrest deficient-like 1, Mad1	3	6
FAH	3	6
Nqo4-like	3	6
TAZ domain	3	6
tRNA pseudouridine synthase TruD	3	6
Glycerophosphoryl diester phosphodiesterase	3	8
Tex N-terminal region-like	3	10
Pentapeptide repeats	3	20
Retroviral integrase, catalytic domain	3	23
Adenain-like	3	29
HSP90 C-terminal domain	3	31
Reverse transcriptase	3	39
rRNA methyltransferase RlmA	2	0
VPS37 C-terminal domain-like	2	0
GRIP domain	2	0
BC3264-like	2	0
C-terminal domain of DFF45/ICAD (DFF-C domain)	2	0
Composite domain of glycosyl hydrolase families 5, 30, 39 and 51	2	1
Netrin-like domain (NTR/C345C module)	2	1
HesB-like domain	2	1
Acyl-carrier protein (ACP)	2	1
Acylphosphatase-like	2	1
Arp2/3 complex subunits	2	1
NIPSNAP	2	1
BM-002-like	2	1
Phosphoinositide-binding clathrin adaptor, N-terminal domain	2	1
TAFH domain-like	2	1
CBM11	2	1
Myosin S1 fragment, N-terminal domain	2	1
GroEL-like chaperone, apical domain	2	1
Phosphoglucose isomerase, PGI	2	1
Proton glutamate symport protein	2	1
6-pyruvoyl tetrahydropterin synthase	2	1
D-ribulose-5-phosphate 3-epimerase	2	1
eEF-1beta-like	2	1
Vacuolar ATP synthase subunit C	2	1
Ribosome recycling factor, RRF	2	1
Precorrin-6Y methyltransferase (CbiT)	2	1
Sialidases (neuraminidases)	2	1
Obg GTP-binding protein N-terminal domain	2	1
SRP19	2	1
Pentraxin (pentaxin)	2	1
RuBisCo LSMT C-terminal, substrate-binding domain	2	1
HBS1-like domain	2	1
Thrombospondin C-terminal domain	2	1
Release factor	2	1
Glucose 6-phosphate dehydrogenase-like	2	1
DNA-binding protein AlbA	2	1
HSC20 (HSCB), C-terminal oligomerisation domain	2	1
GDI-like	2	1
GpdQ-like	2	1
TFB5-like	2	1
AD-003 protein-like	2	1
MAL13P1.257-like	2	1
Caspase recruitment domain, CARD	2	1
N-terminal domain of RNase HI	2	1
Coatomer appendage domain	2	1
Anti-platelet protein	2	1
CT2138-like	2	1
IIA domain of mannitol-specific and ntr phosphotransferase EII	2	1
Endonuclease IV	2	1
Saposin B	2	1
Crystallins/Ca-binding development proteins	2	1
The homologous-pairing domain of Rad52 recombinase	2	1
Xylanase/endoglucanase 11/12	2	1
PA1517-like	2	1
Galactose-binding domain	2	2
YeaZ-like	2	2
Cytidine deaminase	2	2
Hypothetical protein AT3g04780/F7O18 27	2	2
mRNA export factor tap	2	2
Formyltransferase	2	2
UDP-glucose pyrophosphorylase	2	2
Calnexin/calreticulin	2	2
P-domain of calnexin/calreticulin	2	2
Biotin synthase	2	2
Ribosomal protein L4	2	2
COX17-like	2	2
PNP-oxidase like	2	2
Cytoplasmic domain of inward rectifier potassium channel	2	2
Noncollagenous (NC1) domain of collagen IV	2	2
D-aminoacid oxidase, N-terminal domain	2	2
AF1104-like	2	2
Bacterial exopeptidase dimerisation domain	2	2
Ring hydroxylating alpha subunit ISP domain	2	2
YVTN repeat	2	2
Co-chaperone p23-like	2	2
Leucine carboxy methyltransferase Ppm1	2	2
Functional domain of the splicing factor Prp18	2	2
T7 RNA polymerase	2	2
Hemolysin E (HlyE, ClyA, SheA)	2	2
Translin	2	2
Nitrilase	2	2
Initiation factor IF2/eIF5b, domain 3	2	2
PP-loop ATPase	2	2
Galacturonase	2	2
IPP isomerase-like	2	2
S-adenosylhomocystein hydrolase	2	2
Galactokinase	2	2
Cytidylyltransferase	2	2
Ribosomal protein L22	2	2
Glyoxalase I (lactoylglutathione lyase)	2	2
Nitric oxide (NO) synthase oxygenase domain	2	2
beta-Phosphoglucomutase-like	2	2
SRF-like	2	2
Fibroblast growth factors (FGF)	2	2
ERF1/Dom34 middle domain-like	2	2
ERF1/Dom34 C-terminal domain-like	2	2
Pyrimidine 5'-nucleotidase (UMPH-1)	2	2
Ribosomal protein S2	2	2
Transcription factor IIA (TFIIA), beta-barrel domain	2	2
Transcription factor IIA (TFIIA), alpha-helical domain	2	2
Wiscott-Aldrich syndrome protein, WASP, C-terminal domain	2	2
gamma-adaptin C-terminal appendage domain-like	2	2
oligoketide cyclase/dehydrase-like	2	2
Phosphoribosylpyrophosphate synthetase-like	2	2
N-terminal domain of xrcc1	2	2
Hypothetical protein c14orf129, hspc210	2	2
Rpp14/Pop5-like	2	2
YjgF/L-PSP	2	2
Bcl-2 inhibitors of programmed cell death	2	2
Steroid-binding domain	2	2
CPH domain	2	2
Ribosomal L11/L12e N-terminal domain	2	2
Ribosomal protein L11, C-terminal domain	2	2
Tyrosyl-tRNA synthetase (TyrRS), C-terminal domain	2	2
CAPPD, an extracellular domain of amyloid beta A4 protein	2	2
Cytochrome c oxidase subunit h	2	2
HD domain	2	2
Transferrin	2	2
Dystroglycan, N-terminal domain	2	2
Ribosomal protein S7	2	2
Eferin C-derminal domain-like	2	2
L23p	2	2
Ribosomal protein L7/12, C-terminal domain	2	2
Ribosomal protein L7/12, oligomerisation (N-terminal) domain	2	2
YfcE-like	2	2
PEP carboxykinase C-terminal domain	2	2
PEP carboxykinase N-terminal domain	2	2
Non-canonical RBD domain	2	2
Phosphoserine phosphatase	2	2
Glycolipid transfer protein, GLTP	2	2
Catalytic, N-terminal domain of histone methyltransferase Dot1l	2	2
ENTH domain	2	2
Low-molecular-weight phosphotyrosine protein phosphatases	2	2
PABC (PABP) domain	2	2
Dihydrodipicolinate reductase-like	2	2
Alpha-adaptin ear subdomain-like	2	2
Rad50 coiled-coil Zn hook	2	2
RAP domain	2	2
DLC	2	2
Myf domain	2	2
ETF-QO domain-like	2	2
ELL N2 domain-like	2	2
DNA repair factor XPA DNA- and RPA-binding domain, C-terminal subdomain	2	2
Biotin biosynthesis protein BioH	2	2
tRNA(1-methyladenosine) methyltransferase-like	2	2
Ribosomal protein L14	2	2
Apolipoprotein	2	2
Undecaprenyl diphosphate synthase	2	2
Deoxyhypusine synthase, DHS	2	2
Coiled-coil domain of nucleotide exchange factor GrpE	2	2
Dihydropyrimidine dehydrogenase, N-terminal domain	2	2
Type 1 signal peptidase	2	2
Fumble-like	2	2
Ribosomal protein L37e	2	2
Ribosomal protein L24e	2	2
ComEA-like	2	2
Homocysteine S-methyltransferase	2	2
SPOC domain	2	2
Pyruvate oxidase and decarboxylase Pyr module	2	2
Lectin leg-like	2	2
Ribosomal protein L30p/L7e	2	2
Glycine N-methyltransferase	2	2
LexA-related	2	2
TSP type-3 repeat	2	2
Aldose 1-epimerase (mutarotase)	2	2
A20-like zinc finger	2	2
Macro domain	2	2
Inosine monophosphate dehydrogenase (IMPDH)	2	2
YjeF N-terminal domain-like	2	2
Fascin	2	2
Signal peptide-binding domain	2	2
Proline dehydrohenase domain of bifunctional PutA protein	2	2
The spindle assembly checkpoint protein mad2	2	2
ETFP subunits	2	2
CoA-binding domain	2	2
TrmB-like	2	2
Fumarylacetoacetate hydrolase, FAH, N-terminal domain	2	2
Zinc hairpin stack	2	2
Bacterial glucoamylase C-terminal domain-like	2	2
USP8 N-terminal domain-like	2	2
ERP29 C domain-like	2	2
6-phosphofructo-2-kinase/fructose-2,6-bisphosphatase, kinase domain	2	2
RBP11/RpoL	2	2
Ornithine cyclodeaminase-like	2	2
Interferon-induced guanylate-binding protein 1 (GBP1), C-terminal domain	2	2
TGS domain	2	2
Mevalonate kinase	2	2
MetI-like	2	2
Rap30/74 interaction domains	2	2
Citrate synthase	2	2
ProC C-terminal domain-like	2	2
XRCC4, C-terminal oligomerization domain	2	2
DNA polymerase beta, N-terminal domain-like	2	2
alpha-ketoacid dehydrogenase kinase, N-terminal domain	2	2
MoeA central domain-like	2	2
Pseudouridine synthase RsuA N-terminal domain	2	2
Potassium channel NAD-binding domain	2	2
Cna protein B-type domain	2	2
Single-domain sulfurtransferase	2	2
Pyruvate phosphate dikinase, N-terminal domain	2	2
Arylamine N-methyltransferase	2	2
RoRNP C-terminal domain-like	2	2
ADP-ribosylglycohydrolase	2	2
Chloroperoxidase	2	2
Nucleoside phosphorylase/phosphoribosyltransferase catalytic domain	2	2
Nucleoside phosphorylase/phosphoribosyltransferase N-terminal domain	2	2
Pyrimidine nucleoside phosphorylase C-terminal domain	2	2
Transcriptional regulator IclR, N-terminal domain	2	2
Mismatch glycosylase	2	2
PHB depolymerase-like	2	2
LeuD-like	2	3
C-terminal domain of ribosomal protein L2	2	3
C-terminal domain of RPA32	2	3
Cation efflux protein cytoplasmic domain-like	2	3
AlaX-like	2	3
ATI-like	2	3
Polcalcin	2	3
CoA transferase alpha subunit-like	2	3
Leucine aminopeptidase, C-terminal domain	2	3
Glycosyltransferase family 36 C-terminal domain	2	3
Anion transport protein, cytoplasmic domain	2	3
Ribosomal protein L1	2	3
Met-10+ protein-like	2	3
TTHA0179-like	2	3
Thioesterases	2	3
Lamin A/C globular tail domain	2	3
DNA repair protein MutS, domain II	2	3
RNA 2'-O ribose methyltransferase substrate binding domain	2	3
Transcriptional factor tubby, C-terminal domain	2	3
RNA 3'-terminal phosphate cyclase, RPTC	2	3
Gln-tRNA synthetase (GlnRS), C-terminal (anticodon-binding) domain	2	3
14-3-3 protein	2	3
Tetrahydrofolate dehydrogenase/cyclohydrolase	2	3
E2F dimerization segment	2	3
Invasin/intimin cell-adhesion fragments	2	3
RNA polymerase alpha subunit dimerisation domain	2	3
CUT domain	2	3
Carboxylesterase/lipase	2	3
HMGL-like	2	3
Electron transfer flavoprotein-ubiquinone oxidoreductase-like	2	3
Ring hydroxylating alpha subunit catalytic domain	2	3
Nuclear movement domain	2	3
CoA-transferase family III (CaiB/BaiF)	2	3
RuBisCo LSMT catalytic domain	2	3
Pyruvate oxidase and decarboxylase PP module	2	3
Pyruvate oxidase and decarboxylase, middle domain	2	3
C2 set domains	2	3
CYTH domain	2	3
LASP-1	2	3
Ribosomal protein S4	2	3
Lysophospholipase	2	3
CHY zinc finger	2	3
RNA polymerase II subunit RBP4 (RpoF)	2	3
Integrin beta tail domain	2	3
Clathrin adaptor appendage, alpha and beta chain-specific domain	2	3
UDP-N-acetylglucosamine 2-epimerase	2	3
alpha-1,3-galactosyltransferase-like	2	3
Pyruvate phosphate dikinase, central domain	2	3
Cellulose-binding domain family II	2	3
Aconitase iron-sulfur domain	2	4
C-terminal, gelsolin-like domain of Sec23/24	2	4
D-aminoacid oxidase-like	2	4
Zinc-binding domain of translation initiation factor 2 beta	2	4
PWI domain	2	4
Clathrin heavy-chain terminal domain	2	4
Bacterial PLC	2	4
Carbamilase	2	4
Starch-binding domain	2	4
CO dehydrogenase ISP C-domain like	2	4
I/LWEQ domain	2	4
Hef domain-like	2	4
Splicing factor U2AF subunits	2	4
MoCo biosynthesis proteins	2	4
N-acetylglucosaminyltransferase I	2	4
RPO3F domain-like	2	4
Oligosaccharide phosphorylase	2	4
Predicted hydrolases Cof	2	4
PHAT domain	2	4
Adenylyltransferase	2	4
Helicase DNA-binding domain	2	4
Type II thymidine kinase	2	4
Translation initiation factor 2 beta, aIF2beta, N-terminal domain	2	5
Insert subdomain of RNA polymerase alpha subunit	2	5
Fungal lipases	2	5
RNB domain-like	2	6
Sec2 N-terminal region	2	6
Tetracyclin repressor-like, N-terminal domain	2	7
Methionine aminopeptidase, insert domain	2	7
Hermes dimerisation domain	2	7
BED zinc finger	2	8
RPA1889-like	2	8
ASF1-like	2	8
Di-heme elbow motif	2	8
Tex HhH-containing domain-like	2	9
Regulatory subunit H of the V-type ATPase	2	9
Tex RuvX-like domain-like	2	10
Type II DNA topoisomerase	2	14
tRNA-guanine transglycosylase	2	15
lambda exonuclease	2	15
TFIIH p44 subunit cysteine-rich domain	2	16
Adapter protein APS, dimerisation domain	1	0
N-acetylmuramoyl-L-alanine amidase-like	1	0
Triosephosphate isomerase (TIM)	1	0
Serum paraoxonase/arylesterase 1, PON1	1	0
Plakin repeat	1	0
Parvalbumin	1	0
Porphobilinogen deaminase (hydroxymethylbilane synthase), C-terminal domain	1	0
Smr domain	1	0
MurCDEF C-terminal domain	1	0
mannose-1-phosphate guanylyl transferase	1	0
RNA 3'-terminal phosphate cyclase, RPTC, insert domain	1	0
Translationally controlled tumor protein TCTP (histamine-releasing factor)	1	0
DNA replication factor Cdt1	1	0
Hypothetical protein AF0491, N-terminal domain	1	0
Hypothetical protein AF0491, middle domain	1	0
Double Clp-N motif	1	0
Ku80 subunit N-terminal domain	1	0
Dimethylarginine dimethylaminohydrolase DDAH	1	0
DNA methylase TaqI, N-terminal domain	1	0
Putative zinc binding domain	1	0
YaeB-like	1	0
C-terminal domain of Ku80	1	0
Ku80 subunit middle domain	1	0
N-terminal domain of cbl (N-cbl)	1	0
Glucoamylase	1	0
Cytochrome c1 subunit of cytochrome bc1 complex (Ubiquinol-cytochrome c reductase), transmembrane anchor	1	0
Epsilon subunit of F1F0-ATP synthase N-terminal domain	1	0
Epsilon subunit of F1F0-ATP synthase C-terminal domain	1	0
Ribosome-binding factor A, RbfA	1	0
RNase P subunit p29-like	1	0
YjeF C-terminal domain-like	1	0
BLRF2-like	1	0
half-ferritin	1	0
Hypothetical protein VC1974	1	0
Tail specific protease PDZ domain	1	0
Hypothetical protein MPN330	1	0
PP1699/LP2961-like	1	0
SPO1678-like	1	0
SVA-like	1	0
Cgl1923-like	1	0
D-lactate dehydrogenase	1	0
variant PHD-like domain	1	0
Methicillin resistance protein FemA probable tRNA-binding arm	1	0
SerA intervening domain-like	1	0
SSo0622-like	1	0
Quinohemoprotein amine dehydrogenase B chain	1	0
Tumor suppressor gene product Apc	1	0
Rab geranylgeranyltransferase alpha-subunit, insert domain	1	0
Serine-carboxyl proteinase, SCP	1	0
Connexin43	1	0
Type II DNA methylase	1	0
PH0156-like	1	0
Intein (protein splicing domain)	1	0
Spc25-like	1	0
PglD-like	1	0
Penicillin binding protein dimerisation domain	1	0
DNA-binding N-terminal domain of transcription activators	1	0
EV matrix protein	1	0
NMB0513-like	1	0
NusA extra C-terminal domains	1	0
MJ1460-like	1	0
FlgN-like	1	0
Bacterial aa3 type cytochrome c oxidase subunit IV	1	0
TM1457-like	1	0
Hypothetical protein AF1548, C-terminal domain	1	0
L-fucose isomerase, N-terminal and second domains	1	0
CytB endotoxin-like	1	0
Leech intramolecular trans-sialidase, N-terminal domain	1	0
Putative Holliday junction resolvase RuvX	1	0
Ctag/Cox11	1	1
Hypothetical protein YgbM (EC1530)	1	1
Proteasome activator	1	1
Ribosomal protein S16	1	1
Insect pheromone/odorant-binding proteins	1	1
PurM C-terminal domain-like	1	1
PurM N-terminal domain-like	1	1
Ribosomal protein S19	1	1
double-SIS domain	1	1
Zn metallo-beta-lactamase	1	1
Anticodon-binding domain of PheRS	1	1
Acireductone dioxygenase	1	1
YjbQ-like	1	1
Methyltransferase 10 domain	1	1
ATP12-like	1	1
Glutamate-cysteine ligase family 2 (GCS2)	1	1
Decarboxylase	1	1
DNA repair factor XPA DNA- and RPA-binding domain, N-terminal subdomain	1	1
PfkB-like kinase	1	1
L-sulfolactate dehydrogenase-like	1	1
4HBT-like	1	1
EB1 dimerisation domain-like	1	1
DNA topoisomerase IV, alpha subunit	1	1
Prokaryotic ribosomal protein L17	1	1
TRM1-like	1	1
gamma-Butyrobetaine hydroxylase	1	1
RPB6	1	1
LmbE-like	1	1
Prolyl oligopeptidase, C-terminal domain	1	1
GAPDH-like	1	1
Hypothetical protein SAV1430	1	1
NifU C-terminal domain-like	1	1
Enolase	1	1
Enolase N-terminal domain-like	1	1
p53 DNA-binding domain-like	1	1
DNA repair glycosylase, 2 C-terminal domains	1	1
DNA repair glycosylase, N-terminal domain	1	1
Transthyretin (synonym: prealbumin)	1	1
Non-heme 11 kDa protein of cytochrome bc1 complex (Ubiquinol-cytochrome c reductase)	1	1
Mitochondrial glycoprotein MAM33-like	1	1
Glycerol-3-phosphate dehydrogenase	1	1
Arthropod hemocyanin, C-terminal domain	1	1
Hemocyanin, N-terminal domain	1	1
FabD-like	1	1
Probable ACP-binding domain of malonyl-CoA ACP transacylase	1	1
MioX-like	1	1
SSRP1-like	1	1
CoA transferase beta subunit-like	1	1
alpha-D-glucuronidase/Hyaluronidase catalytic domain	1	1
Ephrin ectodomain	1	1
Cytochrome c oxidase subunit I-like	1	1
Heme-dependent catalases	1	1
Troponin T	1	1
PCD-like	1	1
Plant O-methyltransferase, C-terminal domain	1	1
R1 subunit of ribonucleotide reductase, C-terminal domain	1	1
Rabenosyn-5 Rab-binding domain-like	1	1
F1 ATPase inhibitor, IF1, C-terminal domain	1	1
Ribosomal protein L44e	1	1
SMI1/KNR4-like	1	1
Malic enzyme N-domain	1	1
AMMECR1-like	1	1
Dom34/Pelota N-terminal domain-like	1	1
Fic-like	1	1
Ribosomal protein S27e	1	1
Skp1 dimerisation domain-like	1	1
VPS28 N-terminal domain	1	1
VPS28 C-terminal domain-like	1	1
C-terminal, Zn-finger domain of MutM-like DNA repair proteins	1	1
Arginyl-tRNA synthetase (ArgRS), N-terminal 'additional' domain	1	1
Preprotein translocase SecY subunit	1	1
Core binding factor beta, CBF	1	1
Magnesium-dependent phosphatase-1, Mdp1	1	1
PSF3 N-terminal domain-like	1	1
PSF3 C-terminal domain-like	1	1
Protein serine/threonine phosphatase 2C, C-terminal domain	1	1
Manganese-dependent inorganic pyrophosphatase (family II)	1	1
Rps19E-like	1	1
Mitochondrial cytochrome c oxidase subunit VIIa	1	1
Indigoidine synthase A-like	1	1
Mug-like	1	1
ISY1 N-terminal domain-like	1	1
Fibrillarin homologue	1	1
CSL zinc finger	1	1
C-terminal domain of glutamyl-tRNA synthetase (GluRS)	1	1
APG12-like	1	1
Ribosomal protein L21p	1	1
YgfY-like	1	1
Type II Proline 3-hydroxylase (proline oxidase)	1	1
Necap1 N-terminal domain-like	1	1
A heparin-binding domain	1	1
Amyloid beta a4 protein copper binding domain (domain 2)	1	1
Guanido kinase catalytic domain	1	1
Oxidoreductase molybdopterin-binding domain	1	1
Peptide methionine sulfoxide reductase	1	1
XPC-binding domain	1	1
PSF2 C-terminal domain-like	1	1
PSF2 N-terminal domain-like	1	1
Folylpolyglutamate synthetase	1	1
Nucleoplasmin-like core domain	1	1
Lipoxigenase N-terminal domain	1	1
Glutaminyl-peptide cyclotransferase-like	1	1
Lysine biosynthesis enzyme LysX ATP-binding domain	1	1
ATP synthase D chain-like	1	1
Smg-4/UPF3	1	1
GatB/GatE catalytic domain-like	1	1
GatB/GatE C-terminal domain-like	1	1
Eukaryotic type heme oxygenase	1	1
monodomain cytochrome c	1	1
Mevalonate 5-diphosphate decarboxylase	1	1
CoaB-like	1	1
DJ-1/PfpI	1	1
Methenyltetrahydrofolate synthetase	1	1
Phosphotriesterase-like	1	1
Variant SAM domain	1	1
Preprotein translocase SecE subunit	1	1
Methionyl-tRNA synthetase (MetRS), Zn-domain	1	1
Glutamine synthetase catalytic domain	1	1
Glutamine synthetase, N-terminal domain	1	1
Leishmanolysin	1	1
Plant C2H2 finger (QALGGH zinc finger)	1	1
Ornithine decarboxylase antizyme-like	1	1
Hexose-1-phosphate uridylyltransferase	1	1
Nqo1 FMN-binding domain-like	1	1
Nqo1C-terminal domain-like	1	1
Nqo1 middle domain-like	1	1
C-terminal domain of ProRS	1	1
GroEL-like chaperone, intermediate domain	1	1
Ribosomal protein L10e	1	1
Dcp1	1	1
TK-like PP module	1	1
TK-like Pyr module	1	1
Merozoite surface protein 1 (MSP-1)	1	1
Arp2/3 complex 21 kDa subunit ARPC3	1	1
BSTI	1	1
DNA-binding domain of telomeric protein	1	1
Prp8 beta-finger domain-like	1	1
Mitochondrial cytochrome c oxidase subunit VIa	1	1
Fe,Mn superoxide dismutase (SOD), C-terminal domain	1	1
Fe,Mn superoxide dismutase (SOD), N-terminal domain	1	1
ATP-dependent DNA ligase DNA-binding domain	1	1
Exonuclease RecJ	1	1
Ku70 subunit middle domain	1	1
Ku70 subunit N-terminal domain	1	1
Fzo-like conserved region	1	1
Plus3	1	1
Uroporphyrinogen decarboxylase, UROD	1	1
Type I phosphomannose isomerase	1	1
Hedgehog (development protein), N-terminal signaling domain	1	1
Hedgehog C-terminal (Hog) autoprocessing domain	1	1
DTD-like	1	1
Nip7p homolog, N-terminal domain	1	1
PSF1 N-terminal domain-like	1	1
DNA-binding domain from NDT80	1	1
Hypothetical protein ybl036c	1	1
RPA4359-like	1	1
5-aminolaevulinate dehydratase, ALAD (porphobilinogen synthase)	1	1
PTPA-like	1	1
Capz beta-1 subunit	1	1
14 kDa protein of cytochrome bc1 complex (Ubiquinol-cytochrome c reductase)	1	1
eIF-2-alpha, C-terminal domain	1	1
eIF2alpha middle domain-like	1	1
SPT5 KOW domain-like	1	1
2'-5'-oligoadenylate synthetase 1, OAS1, N-terminal domain	1	1
Occludin/ELL domain	1	1
Hypothetical protein VC0232	1	1
Fe-only hydrogenase	1	1
Purple acid phosphatase, N-terminal domain	1	1
Ribosomal L27 protein	1	1
Eukaryotic translation initiation factor 3 subunit 12, eIF3k, N-terminal domain	1	1
Eukaryotic translation initiation factor 3 subunit 12, eIF3k, C-terminal domain	1	1
AtpF-like	1	1
Ribosomal protein L35p	1	1
Substrate-binding domain of HMG-CoA reductase	1	1
Homoserine dehydrogenase-like	1	1
Pym (Within the bgcn gene intron protein, WIBG), N-terminal domain	1	1
Myosin phosphatase inhibitor 17kDa protein, CPI-17	1	1
MGS-like	1	1
Phosphoglycerate kinase	1	1
MgtE membrane domain-like	1	1
RNA polymerase subunit RPB10	1	1
Domain G2 of nidogen-1	1	1
GCM domain	1	1
Noggin	1	1
Arylamine N-acetyltransferase	1	1
Ribosomal protein L35ae	1	1
YbjQ-like	1	1
Ribosomal protein L29 (L29p)	1	1
NSFL1 (p97 ATPase) cofactor p47, SEP domain	1	1
Dcp2 box A domain	1	1
mRNA decapping enzyme-like	1	1
Thioesterase domain of polypeptide, polyketide and fatty acid synthases	1	1
PaaI/YdiI-like	1	1
Hypothetical protein HI1317	1	1
Fumarate reductase/Succinate dehydogenase iron-sulfur protein, C-terminal domain	1	1
Subunit X (non-heme 7 kDa protein) of cytochrome bc1 complex (Ubiquinol-cytochrome c reductase)	1	1
Head domain of nucleotide exchange factor GrpE	1	1
L15e	1	1
Peptidyl-tRNA hydrolase domain	1	1
RBP12 subunit of RNA polymerase II	1	1
Atu1531-like	1	1
Maf-like	1	1
Retinoblastoma tumor suppressor domains	1	1
GckA/TtuD-like	1	1
Carbamoyl phosphate synthetase, large subunit connection domain	1	1
Carbamoyl phosphate synthetase, small subunit N-terminal domain	1	1
Adaptor protein ClpS (YljA)	1	1
RplX-like	1	1
Ubiquinone-binding protein QP-C of cytochrome bc1 complex (Ubiquinol-cytochrome c reductase)	1	1
SepSecS-like	1	1
Eukaryotic RPB5 N-terminal domain	1	1
RPB5	1	1
PAS domain of steroid receptor coactivator 1A, NCo-A1	1	1
MAST3 pre-PK domain-like	1	1
Cytochrome c oxidase Subunit F	1	1
UEV domain	1	1
VPS23 C-terminal domain	1	1
TatD Mg-dependent DNase-like	1	1
RNase Z-like	1	1
N-terminal domain of eukaryotic peptide chain release factor subunit 1, ERF1	1	1
MraW-like putative methyltransferases	1	1
Putative methyltransferase TM0872, insert domain	1	1
EDF1-like	1	1
ATP synthase (F1-ATPase), gamma subunit	1	1
NifU/IscU domain	1	1
SRP alpha N-terminal domain-like	1	1
Domain of the SRP/SRP receptor G-proteins	1	1
Ribosomal protein S3 C-terminal domain	1	1
p25-alpha	1	1
Elongation factor Ts (EF-Ts), dimerisation domain	1	1
Vasodilator-stimulated phosphoprotein, VASP, tetramerisation domain	1	1
DNA double-strand break repair nuclease	1	1
Subunit XI (6.4 kDa protein) of cytochrome bc1 complex (Ubiquinol-cytochrome c reductase)	1	1
D-aminoacid aminotransferase-like PLP-dependent enzymes	1	1
Urate oxidase (uricase)	1	1
Glycogenin	1	1
Txnl5-like	1	1
Mitochondrial cytochrome c oxidase subunit VIIc (aka VIIIa)	1	1
PTD012-like	1	1
Minimal THUMP	1	1
PAPS reductase-like	1	1
RNase P subunit p30	1	1
Rio2 serine protein kinase N-terminal domain	1	1
D-ribose-5-phosphate isomerase (RpiA), catalytic domain	1	1
D-ribose-5-phosphate isomerase (RpiA), lid domain	1	1
Ribosomal protein L16p	1	1
C-terminal domain of the electron transfer flavoprotein alpha subunit	1	1
NIF3 (NGG1p interacting factor 3)-like	1	1
Rps17e-like	1	1
Ferrochelatase	1	1
SH3BGR (SH3-binding, glutamic acid-rich protein-like)	1	1
Siah interacting protein N terminal domain-like	1	1
YebC-like	1	1
Swapped Polo-box domain	1	1
Double-stranded DNA-binding domain	1	1
Ribosomal protein S8	1	1
Nq06-like	1	1
Cytochrome c oxidase subunit E	1	1
Pyrrolidone carboxyl peptidase (pyroglutamate aminopeptidase)	1	1
Ribosomal protein L5	1	1
GroES	1	1
HIV integrase-binding domain	1	1
Ribosomal protein S13	1	1
Domain of poly(ADP-ribose) polymerase	1	1
WGR domain	1	1
PARP-type zinc finger	1	1
AHSA1 domain	1	1
Homo-oligomeric flavin-containing Cys decarboxylases, HFCD	1	1
Coproporphyrinogen III oxidase	1	1
Ribosomal protein L20	1	1
DP dimerization segment	1	1
Domains B1 and B5 of PheRS-beta, PheT	1	1
B3/B4 domain of PheRS, PheT	1	1
Argininosuccinate synthetase, C-terminal domain	1	1
Ribosomal protein L32e	1	1
AMPKBI-like	1	1
AMPK-beta glycogen binding domain-like	1	1
Ribosomal protein L31e	1	1
Hypothetical esterase YJL068C	1	1
Emsy N terminal (ENT) domain-like	1	1
Polyphosphate kinase C-terminal domain	1	1
spliceosomal protein U5-15Kd	1	1
Apyrase	1	1
Archaeal tRNA CCA-adding enzyme substrate-binding domain	1	1
NAD-binding domain of HMG-CoA reductase	1	1
Glutaminase	1	1
ERP29 N domain-like	1	1
SLD5 N-terminal domain-like	1	1
SLD5 C-terminal domain-like	1	1
FKBP12-rapamycin-binding domain of FKBP-rapamycin-associated protein (FRAP)	1	1
Homogentisate dioxygenase	1	1
Trm112p-like	1	1
MTH1598-like	1	1
Doublecortin (DC)	1	1
Nucleolar RNA-binding protein Nop10-like	1	1
Molybdopterin synthase subunit MoaE	1	1
Stathmin	1	1
HRDC domain from helicases	1	1
Caspase-activated DNase, CAD (DffB, DFF40)	1	1
Inorganic pyrophosphatase	1	1
Hypothetical protein PH1602	1	1
Ribosomal protein L33p	1	1
Ribosome anti-association factor eIF6 (aIF6)	1	1
Profilin (actin-binding protein)	1	1
Endonuclease III	1	1
Extended PAW domain	1	1
USP8 interacting domain	1	1
PhnA zinc-binding domain	1	1
Inosicase	1	1
Zinc finger domain of DNA polymerase-alpha	1	1
Methenyltetrahydrofolate cyclohydrolase-like	1	1
LSM14 N-terminal domain-like	1	1
Ribosomal protein L9 N-domain	1	1
PriA-like	1	1
Mitochondrial cytochrome c oxidase subunit IV	1	1
Ribosomal protein L37ae	1	1
eEF1-gamma domain	1	1
Association domain of calcium/calmodulin-dependent protein kinase type II alpha subunit, CAMK2A	1	1
Iojap/YbeB-like	1	1
Cutinase-like	1	1
Mago nashi protein	1	1
Eukaryotic DNA topoisomerase I, N-terminal DNA-binding fragment	1	1
Eukaryotic DNA topoisomerase I, catalytic core	1	1
Eukaryotic DNA topoisomerase I, dispensable insert domain	1	1
RhoA-binding domain	1	1
HI0933 N-terminal domain-like	1	1
Pectin methylesterase	1	1
Bacterial tryptophan 2,3-dioxygenase	1	1
Atu0492-like	1	1
EMG1/NEP1-like	1	1
N-terminal domain of adenylylcyclase associated protein, CAP	1	1
S-adenosylmethionine decarboxylase	1	1
Single-strand selective monofunctional uracil-DNA glycosylase SMUG1	1	1
mRNA decapping enzyme DcpS C-terminal domain	1	1
mRNA decapping enzyme DcpS N-terminal domain	1	1
NeuB-like	1	1
AFP III-like domain	1	1
DNA-binding domain from rap30	1	1
N-myristoyl transferase, NMT	1	1
Mitochondrial import receptor subunit Tom20	1	1
Arp2/3 complex 16 kDa subunit ARPC5	1	1
Midkine, a heparin-binding growth factor, C-terminal domain	1	1
Cytochrome bc1 domain	1	1
Biotin holoenzyme synthetase	1	1
ITPase (Ham1)	1	1
Phosphoinositide-binding clathrin adaptor, domain 2	1	1
Mitochondrial ATP synthase coupling factor 6	1	1
Ribosomal protein L36	1	1
glucose-1-phosphate thymidylyltransferase	1	1
Ribosomal protein L19	1	1
Aminoacid dehydrogenases	1	1
RNA polymerase subunit RBP8	1	1
GAD domain	1	1
Synapsin C-terminal domain	1	1
Synapsin domain	1	1
Suppressor of Fused, N-terminal domain	1	1
MED7 hinge region	1	1
Ribosomal protein S6	1	1
Barrier-to-autointegration factor, BAF	1	1
Alpha subunit of glutamate synthase, C-terminal domain	1	1
Poly(A) polymerase, PAP, middle domain	1	1
Poly(A) polymerase, PAP, C-terminal domain	1	1
RabGEF Mss4	1	1
ISP transmembrane anchor	1	1
SLIDE domain	1	1
HAND domain of the nucleosome remodeling ATPase ISWI	1	1
Nqo5-like	1	1
AttH-like	1	1
Translation initiation factor IF3, C-terminal domain	1	1
Tyrosyl-DNA phosphodiesterase TDP1	1	1
MogA-like	1	1
MoeA C-terminal domain-like	1	1
GMP synthetase C-terminal dimerisation domain	1	1
NQO2-like	1	1
Ribosomal protein L28	1	1
ATP-dependent riboflavin kinase-like	1	1
Hsp90 co-chaperone CDC37	1	1
DNA-binding protein LAG-1 (CSL)	1	1
LanC-like	1	1
C9orf74 homolog	1	1
Ephrin receptor ligand binding domain	1	1
Poly A polymerase C-terminal region-like	1	1
Poly A polymerase head domain-like	1	1
C-terminal domain of the rap74 subunit of TFIIF	1	1
STAT DNA-binding domain	1	1
STAT	1	1
Ubiquitin carboxyl-terminal hydrolase 8, USP8	1	1
ApaG-like	1	1
BB1717-like	1	1
Methylenetetrahydrofolate reductase	1	1
NadC C-terminal domain-like	1	1
NadC N-terminal domain-like	1	1
Ssp2 C-terminal domain-like	1	1
MTH938-like	1	1
V-type ATPase subunit E	1	1
F-box associated region, FBA	1	1
Gyrase inhibitory protein GyrI (SbmC, YeeB)	1	1
Hypothetical Protein YjhP	1	1
Imidazolonepropionase-like	1	1
Family 10 polysaccharide lyase	1	1
Acylamino-acid-releasing enzyme, C-terminal donain	1	1
ThiI-like	1	1
SnoaL-like polyketide cyclase	1	1
Methionine synthase SAM-binding domain	1	1
Methyltetrahydrofolate-utiluzing methyltransferases	1	1
Methionine synthase domain	1	1
DNA polymerase beta-like	1	1
GTP cyclohydrolase I feedback regulatory protein, GFRP	1	1
PF0523-like	1	1
Transcription factor E/IIe-alpha, N-terminal domain	1	1
beta-catenin-interacting protein ICAT	1	1
Granulin repeat	1	1
ArsR-like transcriptional regulators	1	1
HpcH/HpaI aldolase	1	1
Exodeoxyribonuclease V beta chain (RecB), C-terminal domain	1	1
Uracil-DNA glycosylase	1	1
Mannose-6-phosphate receptor binding protein 1 (Tip47), C-terminal domain	1	1
NADH pyrophosphatase	1	1
N-acetylglucosamine-6-phosphate deacetylase, NagA	1	1
Pseudo ankyrin repeat	1	1
HAL/PAL-like	1	1
Cellulose-binding domain family III	1	1
OmpH-like	1	1
Ccg1/TafII250-interacting factor B (Cib)	1	1
Frataxin-like	1	1
Glutathione-dependent formaldehyde-activating enzyme, Gfa	1	1
Malate synthase G	1	1
YigZ N-terminal domain-like	1	1
3-hydroxyanthranilic acid dioxygenase-like	1	1
BRCA2 helical domain	1	1
Type II thymidine kinase zinc finger	1	1
Methylmalonyl-CoA mutase, N-terminal (CoA-binding) domain	1	1
Hypothetical protein PH1932	1	1
Eea1 homodimerisation domain	1	1
Urocanase	1	1
RGC domain	1	1
DAK1	1	1
DhaL-like	1	1
Methylmalonyl-CoA epimerase	1	1
Transhydrogenase domain III (dIII)	1	1
Neurophysin II	1	1
Crisp domain	1	1
Chondroitinase B	1	1
Hypothetical protein YgiW	1	1
Histidine biosynthesis enzymes	1	1
YjjX-like	1	1
Legume lectins	1	1
Type I dockerin domain	1	1
MM3350-like	1	1
Allantoicase repeat	1	1
Spider toxins	1	1
IpaD-like	1	1
Squalene synthase	1	1
UraD-like	1	1
PriB N-terminal domain-like	1	1
HPr kinase/phoshatase HprK N-terminal domain	1	1
YML079-like	1	1
Formiminotransferase domain of formiminotransferase-cyclodeaminase.	1	1
Intron-encoded homing endonucleases	1	1
YbaK/ProRS associated domain	1	1
Dipeptidyl peptidase I (cathepsin C), exclusion domain	1	1
RelB-like	1	1
DEATH effector domain, DED	1	1
PadR-like	1	1
Hypothetical protein YjiA, C-terminal domain	1	1
3-methyladenine DNA glycosylase (AAG, ANPG, MPG)	1	1
YdeN-like	1	1
MutY C-terminal domain-like	1	1
N-terminal coiled coil domain from apc	1	1
Sigma2 domain of RNA polymerase sigma factors	1	1
The laminin-binding domain of agrin	1	1
Ecto-ART	1	1
DNA polymerase beta-like, second domain	1	1
2',3'-cyclic nucleotide 3'-phosphodiesterase, catalytic domain	1	1
T-antigen specific domain-like	1	1
E2 regulatory, transactivation domain	1	1
YacF-like	1	1
N-terminal domain of MutM-like DNA repair proteins	1	1
Middle domain of MutM-like DNA repair proteins	1	1
YheA-like	1	1
(Pro)aerolysin, pore-forming lobe	1	1
Hyaluronidase N-terminal domain-like	1	1
RbcX-like	1	1
Quinohemoprotein amine dehydrogenase A chain, domains 4 and 5	1	1
Usher N-domain	1	1
NADPH-dependent FMN reductase	1	1
2,6-dihydropseudooxynicotine hydrolase-like	1	1
YlbA-like	1	1
RbsD-like	1	1
Excinuclease UvrC C-terminal domain	1	1
PhoB-like	1	1
Ribosomal protein S24e	1	2
Hexokinase	1	2
Notch domain	1	2
Rab geranylgeranyltransferase alpha-subunit, C-terminal domain	1	2
Phosphofructokinase	1	2
Heat-shock transcription factor	1	2
Clp protease, ClpP subunit	1	2
Casein kinase II beta subunit	1	2
Rhamnogalacturonase B, RhgB, middle domain	1	2
Prolyl oligopeptidase, N-terminal domain	1	2
PRP4-like	1	2
eIF5a N-terminal domain-like	1	2
Polygalacturonase inhibiting protein PGIP	1	2
Pyruvate kinase, C-terminal domain	1	2
Pyruvate kinase beta-barrel domain	1	2
Enolase-phosphatase E1	1	2
Glycine dehydrogenase subunits (GDC-P)	1	2
TAP-like	1	2
R1 subunit of ribonucleotide reductase, N-terminal domain	1	2
Polynucleotide phosphorylase/guanosine pentaphosphate synthase (PNPase/GPSI), domain 3	1	2
V-type ATP synthase subunit C	1	2
C-type lysozyme	1	2
GAT domain	1	2
Coiled-coil dimerization domain from cortexillin I	1	2
NagB-like	1	2
LplA-like	1	2
phosphatase domain of polynucleotide kinase	1	2
Cytochrome domain of cellobiose dehydrogenase	1	2
Guanido kinase N-terminal domain	1	2
RILP dimerisation region	1	2
DNA repair protein MutS, domain I	1	2
Sulfatase-modifying factor-like	1	2
TB module/8-cys domain	1	2
Kinase associated domain 1, KA1	1	2
SGL-like	1	2
Thiamin pyrophosphokinase, catalytic domain	1	2
Thiamin pyrophosphokinase, substrate-binding domain	1	2
Ribonucleotide reductase-like	1	2
GroEL chaperone, ATPase domain	1	2
Apolipophorin-III	1	2
ERO1-like	1	2
Nucleoside hydrolase	1	2
Signal recognition particle alu RNA binding heterodimer, SRP9/14	1	2
Molybdenum cofactor biosynthesis protein C, MoaC	1	2
Conserved carboxylase domain	1	2
SMAD4-binding domain of oncoprotein Ski	1	2
Ribosomal protein S14	1	2
GTP cyclohydrolase I	1	2
EGF-like domain of nidogen-1	1	2
HAD-related	1	2
Interleukin 16	1	2
Aspartate/ornithine carbamoyltransferase	1	2
MaoC-like	1	2
SAH/MTA deaminase-like	1	2
Ribosomal protein L19 (L19e)	1	2
C-terminal (heme d1) domain of cytochrome cd1-nitrite reductase	1	2
Geminin coiled-coil domain	1	2
YrdC-like	1	2
PKD domain	1	2
Post formyltransferase domain	1	2
GIY-YIG endonuclease	1	2
Activator of Hsp90 ATPase, Aha1	1	2
Thymidylate synthase/dCMP hydroxymethylase	1	2
variant C2H2 finger	1	2
Formate dehydrogenase/DMSO reductase, domains 1-3	1	2
Glutaminase/Asparaginase	1	2
beta-carbonic anhydrase, cab	1	2
Leukotriene A4 hydrolase C-terminal domain	1	2
A middle domain of Talin 1	1	2
VBS domain	1	2
Rubredoxin	1	2
Transcriptional coactivator PC4 C-terminal domain	1	2
Divalent ion tolerance proteins CutA (CutA1)	1	2
DsbA-like	1	2
At5g01750-like	1	2
alpha-ketoacid dehydrogenase kinase, C-terminal domain	1	2
Peptide deformylase	1	2
MoeA N-terminal region -like	1	2
ERH-like	1	2
BadF/BadG/BcrA/BcrD-like	1	2
Transcription factor STAT-4 N-domain	1	2
Arginase-like amidino hydrolases	1	2
PyrH-like	1	2
UDP-glucose/GDP-mannose dehydrogenase C-terminal domain	1	2
UDP-glucose/GDP-mannose dehydrogenase dimerisation domain	1	2
Ribosomal protein L6	1	2
N-acetylglucosamine-6-phosphate deacetylase, NagA, catalytic domain	1	2
Capz alpha-1 subunit	1	2
STM3548-like	1	2
beta-Lactamase/D-ala carboxypeptidase	1	2
Haloperoxidase (bromoperoxidase)	1	2
Cobalamin (vitamin B12)-binding domain	1	2
TolB, C-terminal domain	1	2
C-terminal fragment of elongation factor SelB	1	2
DsbB-like	1	2
Transcription factor MalT domain III	1	2
CAP C-terminal domain-like	1	2
NADH oxidase/flavin reductase	1	3
Pyruvate kinase	1	3
3-carboxy-cis,cis-mucoante lactonizing enzyme	1	3
Hypothetical protein TTHA0113	1	3
Cell cycle arrest protein BUB3	1	3
Flavin-binding PAS domain	1	3
Dachshund-homology domain	1	3
Ribosomal protein L39e	1	3
NOB1 zinc finger-like	1	3
S-adenosylmethionine synthetase	1	3
TM0894-like	1	3
rRNA adenine dimethylase-like	1	3
UFC1-like	1	3
Chalcone synthase-like	1	3
Biotin dependent carboxylase carboxyltransferase domain	1	3
ATP-dependent protease Lon (La), catalytic domain	1	3
C-terminal autoproteolytic domain of nucleoporin nup98	1	3
Rieske iron-sulfur protein (ISP)	1	3
MarR-like transcriptional regulators	1	3
Recombinase DNA-binding domain	1	3
alpha-D-mannose-specific plant lectins	1	3
Lactophage receptor-binding protein domain	1	3
Thiopurine S-methyltransferase	1	3
Phage lysozyme	1	3
Hemocyanin middle domain	1	4
Sulfiredoxin-like	1	4
Outer membrane efflux proteins (OEP)	1	4
Seryl-tRNA synthetase (SerRS)	1	4
FAD/NAD-linked reductases, dimerisation (C-terminal) domain	1	6
Ribonuclease Rh-like	1	6
Atu3015-like	1	7
ATP synthase B chain-like	1	8
PaaD-like	1	23
FAT domain of focal adhesion kinase	1	42
Retroviral protease (retropepsin)	1	62
Lissencephaly-1 protein (Lis-1, PAF-AH alpha) N-terminal domain	0	1
mRNA cap (Guanine N-7) methyltransferase	0	1
Hypothetical protein TM1112	0	1
Leucine aminopeptidase (Aminopeptidase A), N-terminal domain	0	1
Enzyme I of the PEP:sugar phosphotransferase system HPr-binding (sub)domain	0	1
Tubulin chaperone cofactor A	0	1
HemD-like	0	1
Gonadodropin/Follitropin	0	1
Mitochondrial cytochrome c oxidase subunit VIc	0	1
RIKEN cDNA 2310057j16 protein (KIAA1543)	0	1
Valyl-tRNA synthetase (ValRS) C-terminal domain	0	1
Archaeal histone	0	1
Tryptophan biosynthesis enzymes	0	1
Epsilon subunit of mitochondrial F1F0-ATP synthase	0	1
Vanabin-like	0	1
Janus/Ocnus	0	1
Pre-dockerin domain	0	1
Folylpolyglutamate synthetase, C-terminal domain	0	1
VHL	0	1
Chemotaxis phosphatase CheZ	0	1
Microbial and mitochondrial ADK, insert "zinc finger" domain	0	1
Mitochondrial cytochrome c oxidase subunit VIIIb (aka IX)	0	1
Ran-GTPase activating protein 1 (RanGAP1), C-terminal domain	0	1
S100 proteins	0	1
Delta-sleep-inducing peptide immunoreactive peptide	0	1
ABC transporter involved in vitamin B12 uptake, BtuC	0	1
Cytochrome c oxidase subunit III-like	0	1
Head morphogenesis protein gp7	0	1
CutC-like	0	1
Oligosaccharyltransferase subunit ost4p	0	1
DeoB catalytic domain-like	0	1
TAF(II)230 TBP-binding fragment	0	1
RpoE2-like	0	1
Glu-tRNAGln amidotransferase C subunit	0	1
MFPT repeat	0	1
DNA polymerase III theta subunit-like	0	1
Transposase IS200-like	0	1
Acylamino-acid-releasing enzyme, N-terminal donain	0	1
PhzC/PhzF-like	0	1
N-terminal domain of enzyme I of the PEP:sugar phosphotransferase system	0	1
tRNA splicing product Appr>p cyclic nucleotide phosphodiesterase	0	1
Primase fragment of primase-helicase protein	0	1
TIP49 domain	0	1
TauD/TfdA-like	0	1
Hypothetical protein YwqG	0	1
Recombination endonuclease VII, N-terminal domain	0	1
Invasin/intimin cell-adhesion fragment, C-terminal domain	0	1
Osmotin, thaumatin-like protein	0	1
FLJ32549 domain-like	0	1
Vibrio cholerae sialidase, N-terminal and insertion domains	0	1
ADP-ribosylating toxins	0	1
YlxM/p13-like	0	1
Bacteriorhodopsin-like	0	1
Rotavirus NSP2 fragment, N-terminal domain	0	1
Hypothetical protein alr1529	0	1
Cobalamin adenosyltransferase	0	1
Phosphorelay protein-like	0	1
Gluconate kinase	0	1
MLTA-like	0	1
Hypothetical protein HI0319 (YecO)	0	1
ESAT-6 like	0	1
Cell wall binding repeat	0	1
Autotransporter	0	1
Maltoporin-like	0	1
FLJ32549 C-terminal domain-like	0	1
Divergent polysaccharide deacetylase	0	1
Archaeal tRNA CCA-adding enzyme catalytic domain	0	1
LemA-like	0	1
RuBisCo, large subunit, C-terminal domain	0	1
TM0693-like	0	1
FepE-like	0	1
Zn-binding domains of ADDBP	0	1
Satellite viruses	0	1
Sfri0576-like	0	1
N-terminal Zn binding domain of HIV integrase	0	1
NADH:FMN oxidoreductase-like	0	1
Viral DNA-binding domain	0	1
gp9	0	1
N-6 DNA Methylase-like	0	1
NfeD domain-like	0	1
gp120 core	0	1
Rbstp2229 protein	0	1
Beta-D-xylosidase C-terminal domain-like	0	1
Colipase-like	0	1
AGR C 3712p-like	0	1
Enolpyruvate transferase, EPT	0	1
PBP5 C-terminal domain-like	0	1
Phage repressors	0	1
RuvC resolvase	0	1
FtsK C-terminal domain-like	0	1
OmpA-like	0	1
Zn2/Cys6 DNA-binding domain	0	1
Urease metallochaperone UreE, N-terminal domain	0	1
Antibiotic binding domain of TipA-like multidrug resistance regulators	0	1
Influenza hemagglutinin (stalk)	0	1
Siroheme synthase middle domains-like	0	1
KaiB-like	0	1
Urease, gamma-subunit	0	1
Leukocidin (pore-forming toxin)	0	1
Cell division protein ZapA-like	0	1
TRCF domain	0	1
Adenovirus fiber protein "knob" domain	0	1
Serralysin-like metalloprotease, C-terminal domain	0	1
Regulatory protein AraC	0	1
PH0987 N-terminal domain-like	0	1
Superantigen MAM	0	1
Hypothetical protein YqbG	0	1
Conserved core of transcriptional regulatory protein vp16	0	1
Hydrophobin II, HfbII	0	1
Aconitase B, N-terminal domain	0	1
Spo0A	0	1
KorB DNA-binding domain-like	0	1
Galactoside acetyltransferase-like	0	1
Imidazole glycerol phosphate dehydratase	0	1
Peptidoglycan hydrolase LytM	0	1
Small protein B (SmpB)	0	1
PG0775 C-terminal domain-like	0	1
Quinohemoprotein amine dehydrogenase C chain	0	1
HlyD-like secretion proteins	0	1
Monomeric isocitrate dehydrogenase	0	1
MukF C-terminal domain-like	0	1
gpW/gp25-like	0	1
EAL domain	0	1
Aristolochene/pentalenene synthase	0	1
Muramoyl-pentapeptide carboxypeptidase	0	1
Spc24-like	0	1
NlpC/P60	0	1
RNA ligase	0	1
FdhE-like	0	1
Kid/PemK	0	1
TTHA0281-like	0	1
LysR-like transcriptional regulators	0	1
Photosynthetic reaction centre (cytochrome subunit)	0	1
Tetracyclin repressor-like, C-terminal domain	0	1
Lactophage receptor-binding protein N-terminal domain	0	1
Phosphorelay protein luxU	0	1
Cell-division protein ZipA, C-terminal domain	0	1
HAMP domain	0	1
Mannose-binding lectins	0	1
AbrB N-terminal domain-like	0	1
Jann2411-like	0	1
Ribosomal protein S20	0	1
[truncated: 63 more rows]
