# Supplementary material for: A New Reference Genome Assembly for the Microcrustacean Daphnia pulex
Source: G3 (Bethesda). 2017 Feb 22;7(5):1405–16. doi: 10.1534/g3.116.038638 (PMC5427498; doi:10.1534/g3.116.038638)
Supplement: Supplementary file 3 [file 1405FileS3.zip]

Archive with 1 entries (1 files):
- File S3.rar
